# Supplementary material for: Deciphering molecular bridges: Unveiling the interplay between metabolic syndrome and Alzheimer’s disease through a systems biology approach and drug repurposing
Source: PLoS One. 2024 May 29;19(5):e0304410. doi: 10.1371/journal.pone.0304410 (PMC11135670; doi:10.1371/journal.pone.0304410)
Supplement: S1 File — Differentially expressed genes associated with Alzheimer’s disease were extracted from two gene expression datasets, GSE5281 and GSE122062. (XLSX) [file pone.0304410.s001.xlsx]

## Sheet: DEG of GSE5281
Gene Symbol	p-Value	Fold Change (log2)
ZWINT	6.7e-11	-1.18207
ZNRF3	1.01e-13	1.16676
ZNF785	4.08e-07	1.1693
ZNF785	1.08e-07	1.08322
ZNF780A	8.15e-09	-1.51467
ZNF721	8.36e-13	1.33034
ZNF678	3.41e-07	1.01371
ZNF652	5.4e-08	1.05983
ZNF638 /// ZNF638-IT1	6.58e-07	1.18156
ZNF609	2.34e-08	1.0577
ZNF596	4.5e-07	-1.10016
ZNF584	8.18e-10	-1.01283
ZNF57	2.18e-09	-1.26793
ZNF566	3.46e-08	1.33656
ZNF554	6.37e-09	-1.20904
ZNF518B	5.29e-07	-1.13461
ZNF488	1.55e-08	-1.43217
ZNF423	6.43e-14	1.30903
ZNF416	3.45e-07	-1.17706
ZNF415	2.4e-17	-1.10264
ZNF317	2.34e-07	-1.00787
ZNF254	3.24e-07	1.17134
ZNF222	3.89e-07	-1.34115
ZNF207	1.07e-10	1.39513
ZNF204P	3.63e-14	-1.28658
ZNF160	2.91e-16	1.43654
ZMYM5	6.01e-11	1.45947
ZIC2	4.05e-11	1.40645
ZIC1	7.32e-14	2.06873
ZFR	3.04e-12	1.07319
ZFPM2	4.83e-07	-1.10592
ZFP91	2.28e-08	1.06498
ZFP36L2	1.45e-14	1.43683
ZFP36L1	1.71e-18	1.88793
ZFHX3	1.09e-07	1.22878
ZFHX3	1.09e-12	1.14338
ZFAND6	1.01e-07	1.25529
ZEB2	1.03e-07	1.12626
ZEB2	2.4e-09	1.20704
ZDHHC4	1.4e-08	-1.67541
ZDHHC23	8.19e-13	-1.02256
ZDHHC21	3.21e-09	1.51975
ZCCHC24	3.24e-16	1.61811
ZCCHC24	1.52e-09	1.0997
ZCCHC12	1.53e-09	-1.03229
ZC3H7B	7.45e-15	1.58329
ZC3H14	2.02e-07	-1.08965
ZBTB7A	9.62e-10	1.23779
ZBTB20	4.62e-11	1.50163
ZBTB20	5.75e-08	1.21228
ZBTB20	5.88e-12	1.47716
ZBTB20	1.29e-10	1.24843
ZBTB20	1.72e-07	1.23035
ZBTB20	2.5e-07	1.35502
ZBTB20	5.47e-12	1.47025
ZBTB20	1.77e-12	1.34259
ZBED6	2.33e-14	1.56072
ZBBX	3.92e-10	-1.31957
ZAK	4.63e-12	1.26354
YWHAZ	3.47e-16	-1.50011
YWHAZ	1.43e-11	-1.48192
YWHAH	8.14e-09	1.00987
YWHAH	4.65e-13	-1.69458
YWHAB	4.38e-16	-1.21751
YWHAB	3.54e-07	-1.22262
YTHDF2	3.29e-07	-1.01444
YPEL2	7.1e-07	1.01105
YLPM1	3.91e-17	1.30047
YKT6	3.76e-09	-1.68714
YJEFN3	2.63e-08	-1.20607
YES1	3.35e-13	1.12177
YBX3	9.7e-11	1.48981
YAP1	3.21e-09	1.0497
YAP1	4.93e-13	1.67259
XRN2	3.44e-07	-1.30039
XRCC2	4.69e-11	1.06219
XAF1	5.38e-13	1.42919
WWTR1	2.1e-12	1.40179
WWC1	6.99e-07	1.20694
WWC1	7.13e-10	1.29114
WNK1	2.51e-08	1.14244
WNK1	2.6e-19	1.52855
WNK1	1.04e-07	1.04207
WIPF3	4.51e-09	-1.09405
WDR70	9.81e-12	-1.12791
WDR7	1.72e-07	-1.0362
WDR61	3.34e-10	-1.79551
WDR48	2.36e-07	-1.15765
WDR46	2.03e-07	-1.41382
WDR1	1.23e-08	1.25941
WARS	5.06e-07	-1.43178
VTI1A	2.65e-11	1.26292
VSTM2A	4.86e-07	-1.08656
VSNL1	1.11e-11	-2.36096
VSNL1	1.24e-08	-1.24104
VPS53	3.95e-09	-1.42357
VPS39	1.01e-09	-1.0031
VPS33B	6.83e-09	-1.01832
VEZF1	1.06e-11	1.09536
VDAC3	5.77e-09	-1.94771
VDAC1	3.47e-08	-1.26354
VCAN	1.19e-17	1.55543
VCAN	1.47e-11	1.13916
VASP	6.96e-10	1.16684
VAPA	2.7e-07	1.05278
VAMP1	2.59e-08	-1.17114
VAC14-AS1	4.06e-07	1.24085
USP47	1.22e-08	1.18421
USP42	3.58e-08	1.03643
USP39	7.12e-10	-1.34028
USP36	2.58e-12	1.54235
USP34	9.1e-12	1.04263
USP34	1.87e-14	1.36647
UQCRFS1	1.01e-12	-1.12765
UQCRC2	3.5e-13	-1.794
UQCRC1	6.61e-10	-1.49264
UQCC1	2.9e-07	-1.07898
UNC5B	1.49e-11	1.14609
UNC13A	6.19e-12	-1.16213
UCHL5	8.88e-09	-1.20541
UCHL1	2.2e-15	-1.64923
UBXN2A	1.41e-15	1.18287
UBN2	1.79e-10	1.38554
UBLCP1	3.12e-11	-1.00953
UBL7	1.96e-08	-1.41918
UBE3A	1.42e-12	1.90646
UBE2Z	4.07e-12	1.24355
UBE2W	1.5e-11	1.10379
UBE2V2	2.51e-14	-1.40178
UBE2T	1.65e-08	-1.44385
UBE2S	3.48e-07	-1.22479
UBE2QL1	1.47e-07	-1.71832
UBE2N	9.06e-16	-1.37897
UBE2N	2.62e-08	-1.44193
UBE2I	3.55e-07	1.10172
UBE2D3	6.93e-10	1.21627
UBE2D2	3.28e-13	-1.04106
UACA	7.95e-14	1.11083
TXNDC9	1.71e-07	-1.04453
TXN	1.22e-08	-1.15228
TUSC3	4.82e-12	-1.34305
TUSC3	1.62e-09	-1.50233
TUSC3	1.03e-07	-1.3443
TUBB4B	2.38e-14	-1.34679
TUBB4B	1.09e-16	-1.4491
TUBB3	2.82e-17	-1.62246
TUBB3	3.27e-10	-1.3114
TUBB2A /// TUBB2B	2.14e-10	-1.80978
TUBB	9.46e-19	-1.28954
TUBB	2.8e-21	-1.47539
TUBA4A	3.3e-10	-1.16926
TUBA3C /// TUBA3D	3.21e-08	-1.02548
TUBA1C	5.22e-11	-1.05839
TUBA1C	5.23e-13	-1.02193
TUBA1B	1.28e-10	-1.18606
TUBA1B	1.84e-15	-1.30684
TUBA1B	1.43e-12	-1.11233
TTYH2	6.29e-09	1.01072
TTLL1	8.36e-08	-1.11487
TTC9C	1.74e-08	-1.10722
TTC40	7.83e-07	-1.04723
TTBK2	5.57e-09	1.34121
TTBK2	6.16e-08	-1.03244
TSR1	4.05e-14	1.20167
TSPAN3	7.87e-08	-1.47572
TSC22D2	1.14e-12	1.10186
TSC22D1-AS1	8.41e-09	-1.07728
TROVE2	6.05e-10	1.0051
TRO	9.34e-07	-1.23489
TRMT10C	7.07e-08	-1.03589
TRIM8	2.05e-16	1.12991
TRIM73 /// TRIM74	1.98e-07	1.11714
TRIM38	5.65e-08	1.33202
TRIM14	5.16e-07	1.03666
TRIL	2.42e-12	1.17902
TRAPPC2L	7.86e-13	-1.16789
TRAPPC12	5.79e-09	-1.04358
TRAK1	2.97e-14	1.23883
TRA2B	1.04e-07	1.22052
TRA2A	3.96e-11	1.15343
TRA2A	2.71e-07	1.07061
TPM3	2.11e-11	-1.05393
TP53INP1	8.07e-17	1.6097
TOP1	8.05e-10	1.24759
TOMM5	9.81e-10	-1.02403
TOMM22	2.66e-10	-1.46501
TOMM20	3.69e-07	-1.01314
TOB2	1.52e-14	1.10756
TOB1	6.07e-16	1.30012
TNS3	1.96e-09	1.32405
TNS1	4.86e-17	1.59213
TNPO2	1.94e-07	1.08101
TNPO1	5.33e-18	1.42541
TNPO1	5.28e-17	1.49147
TNFRSF1A	1.25e-08	1.09784
TNFRSF10B	6.81e-14	1.47842
TMX4	1.54e-07	-1.02937
TMEM97	4.64e-15	-1.11823
TMEM97	2.03e-11	-1.28259
TMEM59L	7.74e-07	-1.19594
TMEM230	6.86e-07	-1.21875
TMEM191A	1.53e-09	-1.40028
TMEM178B	1.56e-09	-1.10276
TMEM165	7.69e-09	-1.24096
TMEM123	2.61e-10	1.07262
TMEM106C	5.84e-15	1.33651
TMEM106A	3.11e-12	2.11376
TMEFF2	4.12e-09	-1.2583
TMED10	2.08e-09	1.09961
TM9SF2	2.68e-08	-1.01355
TM7SF2	1.13e-11	-1.33917
TM2D2	9.51e-11	-1.05179
TLE4	4.87e-10	1.42432
TJP2	1.27e-09	1.25412
TJP1	2.76e-10	1.08724
TJAP1	2.37e-15	1.1012
TIMM50	3.34e-11	-1.46096
TIMM23 /// TIMM23B	8.93e-11	-1.55162
TIMM17A	2.58e-10	-1.2143
THYN1	1.09e-08	-1.16312
THUMPD3	2.69e-14	-1.14178
THRA	2.17e-18	1.5287
THNSL1	3.82e-08	-1.02694
THEM6	7.52e-08	-1.34849
TGFBR3	3.99e-13	1.2178
TGFBR3	3.31e-11	1.10906
TFPT	3.32e-08	-1.00792
TFEB	1.85e-15	1.80043
TFAP2C	1.44e-07	1.45437
TEX10	1.32e-08	1.1254
TEP1	1.85e-07	1.12251
TEAD2	7.13e-07	1.21005
TEAD1	4.07e-08	1.25893
TCP11L1	1.72e-08	-1.4211
TCIRG1	3.81e-07	1.44289
TCFL5	3.52e-12	1.18635
TCF7L2	1.74e-08	1.33492
TCF4	3.78e-12	1.03038
TCF3	1.06e-15	1.23546
TCAP	3.52e-07	1.06933
TBX3	1.99e-10	1.42485
TBL3	2.74e-07	-1.10799
TBL1XR1	6.83e-20	1.54395
TBL1X	1.93e-14	1.50646
TBL1X	2.66e-09	1.53111
TBC1D9	8.08e-11	-1.13351
TBC1D7	3.53e-12	-1.22591
TBC1D30	1.16e-09	-1.23653
TBC1D19	1.83e-09	-1.64508
TBC1D16	2.16e-08	1.11377
TARBP1	6.48e-10	-1.33145
TAF3	7.89e-14	1.23676
TAF15	2.3e-09	1.26316
SYTL4	7.39e-07	1.54325
SYT13	9.65e-09	-1.06511
SYT1	1.8e-07	-1.38441
SYPL1	1.98e-08	1.00945
SYNE1	5.75e-09	-1.05613
SYN2	2.63e-07	-1.27643
SYMPK	3.78e-15	1.36356
SYCE1	3.65e-08	-1.37831
SYAP1	9.39e-08	-1.29841
SVOP	6.85e-10	-1.02259
SV2B	1.44e-13	-1.49376
SV2B	3.7e-08	-1.21719
SUV420H1	4.73e-11	-1.28249
SUSD4	1.2e-08	-1.21881
SUSD4	8.21e-11	-1.19058
SURF2	1.24e-10	-1.41316
SUMO1	8.59e-09	-1.05447
SULT4A1	1.42e-13	-1.37102
SUB1	9.3e-08	-1.13938
STON2	8.74e-08	1.54347
STMN2	8.3e-08	-1.04746
STMN2	6.22e-11	-1.62127
STMN1	1.8e-08	-1.50587
STK35	2.45e-10	1.19313
STK17B	1.37e-08	1.10974
STK11	3.44e-09	1.0012
STAT4	3.6e-12	-1.57653
STAR	3.24e-10	-1.45928
STAMBPL1	3.81e-07	-1.05098
STAG3L2 /// STAG3L3 /// TRIM73	8.08e-09	1.26901
STAG2	8.39e-14	1.61937
ST8SIA5	4.22e-11	-1.43486
ST6GALNAC5	3.66e-10	-1.41438
ST6GALNAC5	5.88e-08	-1.13137
SSX2IP	9.3e-09	-1.16859
SSU72	1.4e-08	-1.30869
SST	1.22e-15	-2.65699
SSSCA1	1.96e-08	-1.6797
SSBP3-AS1	3.21e-10	1.18177
SRSF3	6.4e-08	-1.33655
SRRM2	1.45e-16	2.06944
SRRM2	8.08e-11	1.16535
SRP54	3.79e-14	-1.08059
SRGN	1.77e-12	1.42875
SRGAP1	7.48e-08	1.24328
SRGAP1	9.62e-09	1.34412
SRGAP1	4.98e-10	1.74924
SREK1IP1	1.95e-12	1.22495
SREK1	6.48e-07	1.18299
SRD5A3	1.38e-16	-1.09936
SQSTM1	1.88e-11	1.30076
SPTAN1	5.2e-08	1.06961
SPTAN1	1.49e-08	-1.01714
SPPL3	8.76e-11	1.79534
SPPL3	3.42e-08	1.1439
SPPL2A	4.68e-10	1.2326
SPP1	1.74e-10	1.15476
SPOCK3	5.79e-08	-1.2141
SPIRE2	1.63e-08	1.38642
SPIN3	1.23e-09	-1.78362
SPHKAP	2.46e-08	-1.70834
SPEN	2.37e-10	1.27311
SPATS2	1.1e-10	-1.18003
SPATA7	3.97e-11	-1.1651
SPAG9	9.02e-12	1.37004
SOX9	2.39e-12	1.18084
SOX9	6.49e-10	1.27125
SOX6	1.32e-07	1.16628
SOX2-OT	6.24e-07	1.06705
SOX2	1.1e-19	1.40612
SOSTDC1	1.63e-08	-1.74437
SOS2	4.1e-07	1.05988
SOS2	4.83e-09	1.26902
SORBS1	1.18e-14	1.09168
SORBS1	5.87e-11	1.08903
SOCS7	3.11e-10	1.11927
SOCS3	2.62e-07	1.8421
SNX31	1.64e-08	1.74529
SNX14	1.02e-10	-1.205
SNX10	4.96e-10	-1.20457
SNRPC	8.35e-08	-1.01253
SNRPA1	1.93e-08	-1.58996
SNRNP48	6.53e-16	1.59078
SNORD50A /// SNORD50B	9.44e-09	1.09534
SNCA	1.09e-17	-1.52287
SNCA	5.42e-13	-1.19081
SNCA	3.25e-10	-1.00322
SNCA	5.18e-10	-1.43512
SNAPC5	5.09e-11	-1.01525
SNAP29	3.65e-07	-1.25538
SNAP25	4.73e-16	-2.21248
SMYD5	2.32e-09	-1.32785
SMYD3	5.53e-11	-1.31598
SMURF2	3.12e-12	1.01717
SMOX	4.39e-14	1.0732
SMIM10	9.7e-07	1.05344
SMC3	4.35e-14	1.74863
SMARCC1	1.86e-11	1.35865
SMARCA4	1.07e-08	-1.88654
SMAD6	8.71e-08	1.27611
SMAD5	8.4e-14	1.126
SMAD1	7.64e-13	1.2083
SLIT3	1.74e-08	-1.49371
SLIT2	1.79e-09	-1.24638
SLIRP	1.07e-14	-1.40981
SLCO4A1	3.98e-09	1.25715
SLCO3A1	6.89e-08	1.12415
SLC9A6	2.37e-10	-1.01712
SLC7A2	4.76e-11	2.01182
SLC7A11	4.58e-10	1.08438
SLC5A3	7.91e-13	1.27491
SLC5A3	6.03e-12	1.76166
SLC52A3	2.93e-08	1.37215
SLC4A4	4.02e-07	1.25037
SLC4A11	1.34e-07	1.04768
SLC44A1	1.53e-12	1.44786
SLC39A12	8.64e-12	1.42754
SLC39A10	5.24e-07	-1.29677
SLC38A2	4.63e-10	1.15908
SLC35G1	1.35e-08	-1.45779
SLC35E2 /// SLC35E2B	5.03e-07	1.21266
SLC35E1	1.85e-21	1.80956
SLC35B1	1.04e-17	-1.26123
SLC2A1	3.61e-07	1.16061
SLC27A4	1.49e-09	-1.29396
SLC26A6	2.21e-09	1.03164
SLC25A46	3.13e-09	-1.13143
SLC25A4	7.55e-16	-1.26918
SLC25A4	1.93e-11	-1.13247
SLC25A29	1.03e-10	1.2445
SLC25A23	5.8e-09	-1.12082
SLC25A18	6.97e-09	1.26622
SLC25A14	7.57e-10	-1.32523
SLC25A13	6.37e-07	1.05621
SLC25A12	4.95e-11	-1.18902
SLC25A11	6.97e-10	-1.0511
SLC22A3	2.96e-13	1.28662
SLC1A6	7.71e-11	-1.7488
SLC1A6	4.08e-08	-1.59891
SLC1A3	6.53e-11	1.04193
SLC1A2	4.15e-08	1.10274
SLC17A7	3.04e-09	-1.05164
SLC15A2	5.28e-10	1.21257
SLC14A1	8e-07	1.16713
SLC12A7	2.81e-13	1.16116
SLC11A2	8.81e-07	1.01715
SKIL	9.2e-07	1.15834
SKI	1.95e-12	1.45541
SIVA1	2.33e-10	-1.51704
SIRT3	4.03e-10	-1.24803
SIK3	3.79e-11	1.29132
SHISA9	7.95e-07	-1.03388
SGPP2	2.62e-11	-1.90907
SGIP1	8.58e-09	-1.29402
SFSWAP	1.34e-09	1.42754
SF3B5	4.18e-15	-1.10879
SF1	6.98e-08	1.08041
SEZ6L2	3.97e-11	-1.34522
SEZ6L2	2.09e-07	-1.01174
SERTM1	4.69e-11	-1.49504
SERPINI1	8.04e-07	-1.13977
SERPINF1	2.25e-09	-1.38973
SERPINB6	1.02e-09	1.52971
SERPINB1	6.99e-10	1.03978
SEPT7P2	1.73e-08	1.29183
SEPSECS-AS1	2.73e-07	1.06517
SEPP1	6.01e-12	1.37915
SEPHS1	1.05e-08	-1.20124
SENP8	8.29e-07	-1.05716
SEMA4C	2.22e-20	1.33628
SEMA3F	1.16e-15	1.53748
SEL1L	3.21e-07	-1.06007
SEC62	2.75e-10	1.31482
SEC22C	1.68e-07	1.2661
SEC22C	1.44e-07	1.22383
SDR16C5	5.5e-14	-1.68302
SDHB	6.6e-14	-1.54991
SDCCAG3	4.31e-07	1.11102
SDC4	3.34e-11	1.19922
SCRIB	7.7e-11	1.04101
SCO1	1.25e-07	-1.33854
SCN8A	1.64e-10	-1.73718
SCN8A	4.83e-07	-1.33807
SCN3B	1.72e-07	-1.23312
SCN2B	1.06e-13	-1.60065
SCN2B	1.39e-07	-1.17287
SCIN	3.17e-08	1.10203
SCFD1	4.81e-08	1.13385
SCD	3.18e-07	1.03237
SCCPDH	2.5e-11	-1.55067
SCARNA17	1.67e-12	1.36666
SCAMP1	7.92e-11	1.35807
SCAF4	3.31e-09	1.32553
SCAF11	3.04e-16	1.32998
SCAF11	1.82e-12	1.34874
SAV1	1.34e-10	1.22382
SAT1	7.05e-10	1.26114
SASH1	3.15e-10	1.1364
SASH1	4.58e-17	1.62874
SARS	9.04e-12	-1.13485
SAP18	2.72e-14	-1.46901
SAMM50	1.14e-15	-1.00706
SAMHD1	3.95e-17	1.25286
SAMHD1	1.49e-14	1.06052
SAMHD1	5.5e-09	1.61388
SAMD4A	3.96e-17	1.29829
SALL3	2.17e-13	1.27834
SAFB2	1.53e-17	1.00836
RWDD2B	3.39e-13	-1.3727
RWDD2A	1.21e-11	-1.06459
RUVBL2	3.28e-07	-1.02396
RUVBL1	2.92e-09	-1.34761
RUSC1-AS1	2.2e-08	1.13446
RUFY3	1.95e-13	1.21976
RUFY3	2.2e-15	-1.42144
RTN4IP1	2.12e-12	-2.0068
RTN3	7.62e-11	-1.42751
RTN1	2.76e-12	-1.57437
RSF1	5.25e-09	1.04369
RRBP1	1.27e-09	1.49095
RRAGB	3.82e-11	-1.81197
RRAGA	7.9e-16	-1.08738
RPS6	9.05e-12	1.08731
RPS6	8.35e-12	1.09009
RPS16P5	5.95e-15	1.7319
RPP40	5.34e-09	-1.11283
RPL35A	7.67e-11	1.28176
RPH3A	1.09e-09	-1.18084
RPA3	2.09e-08	-1.71099
RPA1	1.7e-07	-1.18311
RP4-758J24.5	5.78e-08	-1.18091
RP11-69I8.2	4.54e-08	1.10241
RP11-690I21.2	1.16e-07	1.01869
RP11-589P10.5	3.38e-07	1.10721
RP11-568N6.1	1.92e-07	-1.03482
RP11-469M7.1	5.44e-08	-1.02
RP11-416I2.1	2.46e-12	-1.37724
RP11-403P17.4	2.7e-16	1.4687
RP11-395B7.7	6.21e-10	1.63898
RP11-389C8.2	2.38e-09	1.86585
RP11-373D23.2	2.48e-10	1.19568
RP11-357G3.2	1.34e-09	1.92688
RP11-334C17.5	7.54e-10	1.7044
RP11-295G20.2	1.73e-08	1.40969
RP11-194N12.2	2.02e-17	2.48871
RP11-157P1.4	2.06e-09	1.18328
RP11-1114A5.4	1.53e-09	1.12399
RORA	4.01e-11	1.62983
ROMO1	4.01e-11	-1.22959
ROBO2	9.28e-07	-1.07997
RNPC3	1.38e-13	1.29632
RNF181	6.11e-10	-1.1351
RNF175	4.93e-10	-1.00292
RMND1	3.73e-08	-1.21957
RITA1	1.18e-10	-1.53941
RIOK3	9.46e-13	1.2505
RIN3	7.23e-11	1.00187
RIN2	7.9e-12	1.13429
RIMBP2	9.54e-10	-1.17744
RIIAD1	8.97e-09	-1.08655
RIC3	1.39e-07	-1.05749
RHPN2	3.85e-11	1.23484
RHOQ	8.03e-11	1.18087
RHOQ	7.03e-16	1.25857
RHOJ	1.4e-08	1.11808
RHOBTB3	1.96e-12	1.20788
RHOBTB3	1.02e-09	1.23588
RGS7	6.42e-08	-1.06088
RGS7	1.3e-13	-1.49935
RGS4	8.66e-11	-2.24903
RGS12	6.97e-09	1.25987
RFX4	2.07e-20	1.72521
REV3L	1.73e-11	1.04296
REST	3.3e-09	1.19639
REPS2	2.75e-10	-1.20425
RELL1	6.71e-13	1.37228
REEP3	1.01e-10	1.06885
REEP1	8.88e-12	-1.1298
RECQL	1.15e-14	1.07981
RBPMS	2.26e-09	1.31484
RBMS3	3.36e-12	1.16856
RBMS1	2.71e-11	1.00558
RBM5	1.08e-07	1.25291
RBM33	7.36e-11	2.03161
RBM25	1.65e-12	1.75857
RBFOX2	1.35e-07	-1.24305
RBFOX1	1.8e-09	-1.19425
RBBP4	4.91e-10	1.17468
RB1	3.49e-08	1.03844
RASSF4	2.75e-11	1.56053
RASGRF1	6.04e-09	-1.6194
RASEF	1.83e-14	1.69076
RASEF	5.99e-11	1.30237
RASAL2	5.29e-07	-1.1209
RASA1	3.45e-10	-1.14007
RAPH1	2.97e-07	1.03744
RAP1GDS1	1.21e-10	-1.29373
RAP1GDS1	6.05e-09	-1.28991
RANBP2 /// RGPD1 /// RGPD2 /// RGPD3 /// RGPD4 /// RGPD5 /// RGPD6 /// RGPD8	3.64e-12	1.45867
RANBP10	1.6e-07	-1.20813
RAN	1.37e-08	-1.48338
RALBP1	2.04e-09	1.02613
RAD51C	1.67e-14	-1.45419
RAD51C	1.52e-09	-1.39002
RABGGTB	6.63e-08	-1.03051
RABEP1	7.17e-09	-1.08591
RAB3C	2.55e-08	-1.22133
RAB3C	2.76e-08	-1.8704
RAB3B	5.83e-10	-1.51191
RAB3B	7.95e-08	-1.57331
RAB31	9.23e-11	1.09128
RAB2A	1.85e-18	-1.05879
RAB20	3.28e-08	1.24623
RAB1A	1.48e-10	-1.93494
RAB18	4.24e-10	1.57932
RAB13	2.46e-11	1.17375
RAB11FIP3	4.59e-15	1.77024
RAB11A	2.66e-10	-1.16307
QKI	2.28e-10	1.42572
QKI	5.82e-08	1.03765
QKI	1.13e-13	1.27284
QKI	1.57e-14	1.1837
QKI	1.71e-14	1.10738
QKI	4.52e-11	1.05093
PXDC1	1.43e-10	1.27287
PXDC1	1.54e-22	1.52966
PTRH2	6.98e-07	-1.06969
PTPRO	2.85e-09	-1.32412
PTPRN2	3.88e-09	-1.5318
PTPRF	2.39e-09	1.43198
PTPRF	9.93e-10	-1.40807
PTPRC	9.64e-09	1.26578
PTPN3	1.07e-16	-1.69881
PTPN3	1.53e-08	-1.42216
PTPN2	2.76e-09	1.33311
PTN	6.45e-13	1.39716
PTN	4.36e-11	1.27338
PTMA	3.75e-16	1.52294
PTEN	2.83e-08	1.27112
PTCH1	3.83e-17	1.03077
PTAR1	1.22e-09	1.12703
PTAR1	1.47e-14	1.47737
PSMG1	1.36e-10	-1.13582
PSMD8	1.74e-08	-1.62602
PSMD4	1.36e-08	-1.08521
PSMD12	4.78e-12	-1.0187
PSMC4	4.35e-09	-1.15915
PSMB7	4.89e-17	-1.30938
PSMB4	6.87e-11	-1.34764
PSMB3	4.12e-18	-1.24673
PSMB2	3.42e-16	-1.17849
PSMA5	3.69e-10	-1.234
PSMA5	7.51e-11	-1.1435
PSMA3	1.49e-08	-1.69507
PSMA1	1.77e-09	-1.09611
PSMA1	4.16e-10	-1.16411
PSENEN	5.43e-09	-1.03404
PSD2	3.86e-14	1.06023
PSAT1	3.01e-12	1.10359
PRRC2C	2.72e-12	1.20087
PRR34-AS1	1.5e-16	1.46977
PRR3	6.01e-09	-1.4473
PRR11	2.4e-18	1.60224
PRR11	1.71e-14	1.24983
PRPF38B	5.6e-08	1.31038
PROSC	3.27e-07	-1.55624
PROSC	2.08e-12	-1.05528
PRO2852	2.55e-08	1.12637
PRO1804	1.71e-07	1.41653
PRMT7	3.1e-10	-1.72521
PRMT5	7.52e-08	-1.43536
PRMT2	2.79e-07	1.3077
PRKD3	4.91e-07	1.18852
PRKD3	1.04e-07	1.0823
PRKCB	1.64e-07	-1.08282
PRKAG1	4.38e-07	-1.10998
PREX2	9.95e-11	1.20902
PREX1	1.47e-11	1.09252
PREPL	7.38e-14	-1.00817
PREP	8.62e-12	-1.33634
PRELP	1.06e-09	1.32858
PRDX6	3.64e-13	1.21017
PRDX2	8.81e-10	1.22385
PRDM16	1.1e-07	1.11049
PQBP1	2.98e-07	-1.03198
PPP6R2	4.75e-13	1.48947
PPP3CA	5.45e-07	-1.03428
PPP2R3C	2.74e-07	1.23471
PPP2R2D	5e-14	-1.88158
PPP2R2C	5.42e-07	-1.20108
PPP2R1B	3.42e-08	1.65075
PPP2CA	2.35e-09	-1.01855
PPP1R7	3.6e-16	-1.39071
PPP1R3D	6.82e-10	1.61001
PPP1R16B	6.45e-09	1.32231
PPP1R14C	4.78e-09	-1.21632
PPP1R11	5.01e-07	-1.04565
PPM1E	8.84e-09	-1.35595
PPIH	3.15e-11	-1.20568
PPIG	2.5e-07	1.07335
PPIEL	6.4e-07	-1.18351
PPIB	8.21e-08	-1.13993
PPFIBP1	2.16e-13	1.4471
PPFIA1	3.52e-12	1.10037
PPEF1	6.46e-10	-1.72063
PPARD	8.17e-12	1.10666
PPARA	1.09e-08	1.25638
PPA2	6.72e-10	1.3312
POU3F3	1.54e-14	1.11866
POU3F2	2.62e-10	1.46092
POP4	6.41e-17	-1.14517
PON2	4.27e-09	1.67035
PON2	3.41e-11	1.17094
POLR3C	4.33e-12	-1.51526
POLR1B	3.08e-17	1.26305
POLH	5.22e-08	-1.27382
POLDIP2	1.01e-13	-1.66307
POGK	1.18e-07	1.3117
PODXL2	3.25e-07	-1.19733
PNMAL2	2.13e-08	-1.38609
PNMAL1	2e-07	-1.01495
PNISR	6.04e-07	1.03023
PNISR	2.46e-11	1.13541
PNISR	1.79e-15	1.44049
PNISR	1.2e-13	1.05237
PMS2 /// PMS2CL	5.52e-07	-1.05391
PMP22	3.78e-10	1.15604
PMP2	2.01e-19	1.93509
PLXNB1	3.4e-07	1.43964
PLSCR4	3.26e-16	1.49942
PLOD2	1.85e-13	1.24106
PLK2	1.73e-07	-1.32236
PLGLB1 /// PLGLB2	1.95e-12	1.57628
PLGLB1 /// PLGLB2	7.82e-13	1.52466
PLD3	7.56e-07	-1.02495
PLCXD3	2.57e-09	-1.1529
PIK3CB	3.49e-08	1.26149
PIK3C2A	8.07e-11	1.208
PIEZO2	3.23e-10	1.22192
PIDD1	3.41e-11	1.27861
PIAS2	5.92e-08	-1.2084
PIAS2	1.75e-09	-1.0818
PHYHD1	1.42e-07	1.0447
PHF6	2.85e-12	1.17732
PHF20L1	8.25e-09	-1.19598
PHF14	6.41e-07	-1.20315
PHB	3.29e-11	-1.38968
PGM2L1	1.81e-13	-1.30292
PGM2L1	2.6e-07	-1.17029
PGK1	1.46e-10	-1.161
PGF	3.9e-17	1.60716
PFKFB3	3.01e-18	1.27282
PEX1	5.78e-07	-1.08151
PET112	8.29e-09	-1.40235
PECAM1	1.58e-11	1.40281
PECAM1	1.11e-08	1.18709
PEBP1	1.53e-11	-1.0084
PDZD2	4.39e-10	1.50662
PDS5A	1.51e-08	-1.5633
PDLIM5	5.24e-12	1.94436
PDLIM5	4.72e-10	1.1334
PDLIM4	3.12e-08	1.40223
PDK4	1.7e-09	1.25773
PDHB	4.78e-09	-1.30542
PDGFA	2.42e-07	1.21814
PDCL	9.39e-13	1.01075
PDCD6	6.15e-17	1.63633
PDCD6	1.62e-10	-1.22561
PCYOX1L	2.28e-20	-1.43052
PCSK5	4.26e-11	1.37016
PCSK2	2.35e-08	-1.12581
PCSK1	3.36e-08	-1.64577
PCMT1	1.49e-11	-1.52342
PCMT1	1.99e-08	-1.16889
PCDHGA4	2.91e-14	1.08802
PCBP2	5.73e-08	1.10498
PCBP2	1.57e-09	1.01634
PCAT19	4.84e-10	1.39634
PBXIP1	6.47e-10	1.13267
PAXIP1OS	1.07e-09	1.48198
PARP9	3.32e-09	1.27491
PARP11	3.74e-13	1.34753
PARP10	3.23e-10	1.11543
PARM1	6.11e-07	-1.53649
PARD3	2.63e-11	1.13595
PARD3	2.92e-12	1.40887
PAQR6	5.02e-07	1.06798
PAPSS2	1.21e-07	1.1978
PALLD	2.64e-11	1.20127
PALLD	1.9e-12	1.12776
PALD1	6.59e-14	1.38431
PAK1	2.08e-09	-1.13364
PAIP2B	1.11e-08	1.07856
PACSIN1	1.46e-07	-1.29389
PACS2	1.31e-19	1.24983
PAAF1	3.57e-08	1.03033
P4HTM	3.13e-16	-1.00371
OXLD1	4.02e-09	-1.33992
OXCT1	1.46e-07	-1.0032
OTUD7B	4.57e-12	1.32812
OSMR	7.65e-11	1.45006
ORAI2	1.41e-10	1.00848
OR7E47P	4.95e-07	-1.14782
OLIG1	5.69e-09	1.16227
OLFM3	6.02e-07	-1.0565
ODF2	1.29e-09	-1.58724
OCIAD1	1.23e-15	1.26525
OCIAD1	1.77e-08	1.44657
OCIAD1	2.58e-10	-1.30359
OCIAD1	2.68e-09	-1.69404
NXPE3	9.48e-07	1.09979
NVL	1.05e-10	-1.96806
NUPL2	6.21e-07	-1.08616
NUMBL	4.69e-13	1.13907
NUMA1	4.81e-11	1.71197
NUDT7	3.86e-09	-1.03931
NUDT2	1.95e-13	-1.7562
NUDT18	1.07e-10	-1.39007
NUDCD3	4.22e-09	-1.02718
NUCKS1	1.9e-07	1.07591
NTPCR	2.55e-08	-1.28679
NSUN6	4.12e-18	2.0383
NSF	1.56e-09	1.14119
NSDHL	2.74e-09	-1.45093
NRXN3	6.72e-08	-1.0822
NRXN3	1.68e-13	-2.09206
NRXN3	4.29e-13	-2.12122
NRXN3	1.37e-09	-1.52923
NRN1	7.22e-13	-1.16417
NRIP3	7.15e-07	-1.05895
NR2F2	2.32e-07	1.32753
NQO2	2.39e-11	-1.02516
NPTX2	6.38e-08	-1.09968
NPL	8.14e-10	1.06281
NPAS3	2.43e-14	1.56013
NPAS3	5.41e-09	1.3173
NOTCH2NL	2.09e-16	1.60124
NOTCH2	4.29e-16	1.64991
NOTCH2	2.09e-20	1.49593
NOMO3	4.81e-11	1.5936
NOL3	1.54e-07	1.13495
NMRAL1	1.52e-12	-1.31092
NMNAT2	6.31e-14	-1.91524
NME7	1.42e-07	-1.12913
NME1	1.24e-17	-1.51326
NLN	1.42e-18	1.6671
NKX2-2	5.76e-09	1.35711
NKTR	1.48e-08	1.14995
NIT2	9.96e-12	-1.21737
NIPBL	3.11e-07	1.32898
NIFK-AS1	1.99e-08	1.05217
NIF3L1	1.53e-11	-1.09596
NHP2P2 /// NHP2P2	2.56e-09	-1.1872
NHP2L1	4.16e-11	-1.05529
NFX1	8.63e-08	1.40558
NFX1	4.11e-07	-1.00143
NFKBIA	4.08e-20	1.28903
NFIC	6.96e-10	1.50385
NFIC	1.64e-18	1.22054
NFIA	1.12e-18	1.68919
NFIA	4.38e-13	1.41299
NFIA	6.5e-11	1.14658
NFATC2IP	4.3e-07	1.01791
NFAT5	9.47e-12	1.38449
NFASC	9.25e-12	1.43984
NEUROD6	1.3e-07	-1.2927
NELL2	1.71e-07	-1.28821
NELL1	8.28e-07	-1.38782
NEK7	1.14e-12	1.15367
NEK1	6.44e-09	1.12405
NEK1	8.42e-10	1.11434
NEDD1	2.46e-13	1.32028
NECAP1	2.76e-12	-1.32713
NECAB1	1.08e-07	-1.2539
NDUFAB1	1.35e-15	-1.07433
NDUFA7	5.74e-16	-2.07027
NDUFA11	3.02e-07	-1.10295
NDRG4	1.67e-11	-1.02544
NDRG3	8.42e-08	-1.57213
NDFIP2	3.37e-11	-1.12712
NDE1	1.67e-08	1.08395
ND6	7.52e-10	1.26508
NCS1	2.25e-08	1.13612
NCAPH2	4.14e-07	-1.15142
NCALD	3.8e-09	-1.19399
NBPF10 /// NBPF14 /// NBPF26 /// NBPF9	1.36e-12	1.21281
NAV2	1.33e-19	1.29721
NAV1	2.81e-14	1.14689
NAV1	6.59e-10	1.49727
NAT6	4.5e-08	-1.28718
NAPA	9.28e-09	-1.2289
NAP1L5	4.26e-12	-1.7875
NADK2	9.78e-25	1.03751
NACC2	6.63e-16	1.374
N4BP2L2	1.77e-10	1.1547
MZT2B	3.64e-12	1.26486
MYO10	1.19e-10	1.71852
MYO10	4.81e-08	1.24401
MYO10	8.99e-13	1.35741
MXI1	7.66e-14	1.11657
MUC1	2.06e-12	1.4863
MTX2	3.65e-11	-1.34691
MTUS1	3.44e-13	1.05007
MTSS1	8.67e-09	-1.26285
MTPAP	7.32e-14	-2.00257
MTHFR	2.55e-16	1.07421
MTFR1L	2.2e-07	-1.13504
MT2A	3.92e-14	1.3313
MT1X	7.54e-09	1.06716
MT1X	3.81e-11	1.2421
MT1M	7.77e-16	1.49791
MT1H	4.11e-10	1.22695
MT1G	7.76e-13	1.272
MT1F	6.65e-09	1.06225
MT1F	4.58e-14	1.29839
MSX1	9.03e-12	1.22257
MSRB2	1.54e-10	1.02605
MSI2	3.52e-08	1.05015
MSI2	1.38e-09	1.05552
MSI2	8.96e-24	1.59025
MSH2	6.25e-08	-1.52429
MRVI1	8.58e-09	1.10788
MRTO4	4.37e-10	-1.24621
MRPS5	3.68e-12	1.58523
MRPS30	2.39e-07	-1.15315
MRPS28	2.44e-09	-1.13128
MRPS23	4.93e-11	-1.67945
MRPS15	5.98e-07	-1.35344
MRPS12	1.87e-07	-1.49605
MRPL9	9.09e-10	-1.29407
MRPL47	3.19e-11	-1.00204
MRPL4	9.73e-09	-1.28157
MRPL37	3.77e-09	-1.46071
MRPL30	1.3e-12	-1.57487
MRPL17	4.18e-07	-1.09502
MRPL15	5.78e-10	-1.00797
MROH6	2.02e-08	1.17425
MRGPRF	8.86e-07	1.12373
MPV17	1.14e-11	-1.56167
MPP1	8.49e-15	-1.02379
MPND	2.07e-09	-1.08312
MPHOSPH8	1.29e-09	1.1234
MORF4L2	8.24e-08	1.06157
MOCS2	7.66e-08	-1.02651
MOBP	3.37e-08	1.0926
MOBP	4.33e-11	1.30704
MOBP	4.74e-08	1.05593
MNT	2.02e-14	1.20394
MMADHC	1.03e-09	-1.03247
MMAB	2.62e-07	-1.01645
MLX	7.19e-08	-1.17581
MLLT11	4.2e-17	-1.29121
MKNK2	2.28e-19	1.58679
MKNK1	3e-11	1.14404
MKL2	2.05e-08	1.31473
MKKS	5.69e-10	-1.34011
MITF	2.62e-12	1.02074
MIR7-3HG	3.84e-10	-1.5634
MIR6883 /// PER1	6.27e-07	1.05367
MIR612 /// NEAT1	9.36e-20	2.60069
MIR612 /// NEAT1	7.1e-26	3.17787
MIR612 /// NEAT1	3.51e-31	3.8472
MIR612 /// NEAT1	1.74e-13	1.62986
MIR4691 /// MIR7113 /// NDUFS8	9.3e-12	1.20965
MIR3656 /// TRAPPC4	2.91e-07	-1.19206
MIR1304 /// SNORA1 /// SNORA18 /// SNORA32 /// SNORA40 /// SNORA8 /// SNORD5 /// TAF1D	1.47e-09	1.36926
MIR124-2HG	3.59e-10	-1.43061
MIF	9.73e-09	-1.18873
MICALL2	2.56e-10	1.69026
MICAL3	8.17e-08	1.30509
MICAL2	1.13e-11	-1.40456
MIB1	4.73e-09	1.19501
MGST1	4.29e-07	1.23615
MGC12488	7.42e-12	1.54453
MFSD4	8.59e-11	-1.93103
MFHAS1	5.99e-14	1.30989
MFF	4.46e-09	-1.0194
METTL7A	1.9e-12	1.18659
MEGF10	3.66e-07	1.14756
MEGF10	3.88e-17	1.27177
MEG3	3.58e-09	1.2316
MEG3	6.49e-10	1.15511
MEF2C	1.49e-07	-1.03307
MEF2C	1.38e-07	-1.10514
MED8	3.62e-08	-1.49237
MED14	1.86e-11	-1.06893
MED13L	3.74e-07	1.18958
MED13L	1.02e-13	1.21968
MED13L	1.6e-14	1.45194
MECR	5.09e-10	-1.38085
MECOM	2.9e-08	1.67491
ME3	1.83e-15	-1.11705
MDP1 /// NEDD8-MDP1	2.68e-08	-1.10354
MDM4	3.46e-14	1.00561
MDM4	5.06e-08	1.27824
MDH1	1.31e-12	-1.60074
MCTS1	1.62e-10	-1.51883
MCM4	2.18e-09	-1.27652
MCC	1.82e-07	1.10393
MAPRE3	4.49e-07	-1.19972
MAPKBP1	8.62e-12	1.04894
MAPKAPK3	1.3e-07	1.0702
MAPK9	1.68e-08	-1.13395
MAPK11	4.71e-08	-1.19338
MAPK10	1.28e-09	-1.00601
MAP7D2	6.74e-07	-1.03343
MAP6	2.51e-11	-1.25415
MAP4K4	3.04e-19	1.28036
MAP4K4	3.01e-15	1.88277
MAP4	4.49e-17	1.26761
MAP4	9.48e-08	-1.46521
MAP4	1.99e-08	1.08796
MAP2K5	4.03e-11	-1.66619
MAP2K4	4.55e-13	-1.22486
MAP2K4	8.13e-11	-1.18395
MAP2K1	4.79e-09	-1.08659
MAP1B	1.52e-09	1.24799
MANEAL	2.35e-09	-1.00012
MAML2	2.29e-10	1.08
MALSU1	9.74e-09	-1.18656
MALAT1	1.28e-19	1.43548
MALAT1	7.36e-13	2.44085
MALAT1	4.78e-15	1.77974
MALAT1	5.79e-08	1.29897
MALAT1	1.05e-10	1.49972
MALAT1	1.5e-09	1.10097
MALAT1	1.08e-15	1.03955
MALAT1	1.27e-08	1.02579
MAL2	2.82e-11	-1.63468
MAGI1	2.2e-09	1.35204
MAGI1	1.88e-09	1.213
MAGED2	1.48e-08	-1.49587
MAFF	1.89e-19	2.32187
MAEL	2.03e-08	-1.35049
MAD2L1BP	9.57e-11	-1.09159
MACF1	2.49e-19	1.07511
MACF1	1.56e-08	1.26666
LZTS2	1.91e-14	1.17195
LYRM9	2.45e-12	-1.09763
LY86-AS1	1.42e-08	-1.50749
LY86-AS1	3.8e-07	-1.04266
LUC7L3	5.9e-15	1.44371
LSM7	9.13e-10	-1.1618
LSM4	3.68e-07	-1.04226
LRRFIP1	1.89e-09	1.26337
LRRFIP1	2.49e-15	1.36195
LRRC8B	1.28e-09	-1.26574
LRRC75A	1.39e-07	-1.21002
LRRC58	5.32e-07	1.00446
LRRC4	8.92e-08	-1.30466
LRRC32	3.97e-08	1.32022
LRRC23 /// RPL13P5	3.02e-10	1.31956
LRPAP1	7.95e-08	-1.4731
LRP4	5.94e-16	1.61697
LRP10	6.01e-12	1.47983
LRMP	6.73e-09	-1.35212
LPP	9.32e-14	1.2816
LPP	3e-12	1.06948
LPAR1	2.56e-10	1.35519
LOH12CR1	6.75e-08	1.10836
LOC729966 /// PDE4C	4.1e-15	1.42157
LOC729870	1.46e-07	-1.24207
LOC728554 /// THOC3	1.36e-07	-1.03069
LOC728061	1.57e-10	1.14212
LOC646214	3.9e-08	1.06292
LOC646014	2.93e-09	1.14026
LOC643355	4.03e-07	-1.00985
LOC642236	1.73e-07	1.3354
LOC441155 /// ZC3H11A	4.24e-14	1.77633
LOC286437	2.78e-11	1.31418
LOC286367	3.48e-13	-1.71272
LOC285696	5.95e-07	1.2341
LOC202181	7.96e-16	2.44191
LOC102724985 /// PDXDC1 /// PDXDC2P	3.75e-08	1.0892
LOC102724870	3.79e-08	1.04369
LOC102724356	9.34e-08	1.00808
LOC101930415	3.23e-08	1.04983
LOC101930324 /// NSF	3.12e-12	-1.53936
LOC101930112 /// SPG7	5.99e-10	1.42916
LOC101929910 /// LOC613037 /// NPIPA5 /// NPIPB3 /// NPIPB4 /// NPIPB5	3.17e-07	1.18448
LOC101929787	3.04e-18	1.56207
LOC101928747 /// RBMX /// SNORD61	8.35e-12	-1.05307
LOC101928747 /// RBMX /// SNORD61	2.05e-09	1.4962
LOC101928274 /// VSIG10	3.81e-09	1.11623
LOC101927699	1.29e-10	1.65931
LOC101927166	3.14e-11	1.47862
LOC101060604 /// SLC7A5P1 /// SLC7A5P2	2.13e-08	1.21531
LOC101060510	7.66e-12	1.23725
LOC101060275 /// LOC101929910 /// LOC613037 /// NPIPA5 /// NPIPB11 /// NPIPB3 /// NPIPB4 /// NPIPB5	2.15e-07	1.06643
LOC100996724 /// LOC100996761 /// LOC101929792 /// LOC101930416 /// PDE4DIP	1.42e-10	1.43256
LOC100996724 /// LOC100996761 /// LOC101929792 /// LOC101930416 /// PDE4DIP	7.89e-17	1.13985
LOC100996506	9.71e-10	1.15804
LOC100507557	4.37e-10	-1.15422
LOC100506639 /// ZNF131	3.72e-10	1.1806
LOC100506563	6.2e-09	-1.19523
LOC100506282	1.13e-09	1.01562
LOC100506274	4.95e-07	-1.15855
LOC100506248 /// LOC728026 /// MIR1244-1 /// MIR1244-2 /// MIR1244-3 /// PTMA	7.8e-15	1.51005
LOC100506248 /// LOC728026 /// MIR1244-1 /// MIR1244-2 /// MIR1244-3 /// PTMA	3.23e-12	1.09689
LOC100506124 /// TTC21B	3.69e-08	-1.13417
LOC100505555 /// ZNF846	9.17e-08	-1.24571
LOC100289333	4.11e-12	1.03871
LOC100289283	2.47e-09	1.23597
LOC100288310	5.05e-07	-1.24069
LOC100272216	1.07e-15	1.53168
LOC100190986	4.54e-09	1.05243
LOC100134822	1.37e-07	1.16224
LOC100134445	3.76e-08	1.01548
LOC100133089	5.85e-08	1.25717
LOC100131541	1.64e-10	1.87085
LOC100130987	5.34e-12	1.16491
LOC100130429	7.11e-10	1.65291
LOC100129447	6.52e-09	1.04111
LOC100126784	9.69e-07	-1.1184
LMO4	7.61e-11	-1.41547
LMO2	2.44e-08	1.23798
LMNA	1.34e-10	1.28478
LMBR1	2.14e-08	-1.62216
LLGL1	4.75e-12	1.15442
LINC01184 /// LOC101929964	2.58e-11	1.61656
LINC01105	1e-07	1.34179
LINC01000	3.13e-09	1.33204
LINC00969 /// SDHAP1 /// SDHAP2	6e-14	1.0886
LINC00969	8.6e-07	1.10101
LINC00926	2.81e-09	1.31412
LINC00889	2.1e-09	-1.58536
LINC00674	2.58e-13	1.12981
LINC00665	4.78e-08	-1.27482
LINC00460	1.46e-08	-1.35594
LIMD1	9.5e-11	1.1753
LIMA1	4.78e-08	1.07291
LIFR	9e-12	1.31225
LIFR	5.33e-16	2.32268
LGALS8	4.86e-13	-1.08575
LGALS8	2.7e-10	-1.2846
LFNG	6.41e-08	1.34845
LEF1	4.45e-07	1.34665
LEAP2	6.05e-07	1.12412
LDLRAP1	1.35e-12	1.07743
LDHA	2.38e-10	-1.28894
LATS2	4.33e-13	1.66016
LARP4B	1.92e-14	-1.65676
LARP1B	1.13e-08	-1.09276
LARGE	3.08e-10	-1.08697
LANCL1	6.5e-09	-1.29495
LAMTOR2	2.04e-08	-1.13565
LAMP5	1.01e-10	-1.38671
LAMP2	1.74e-14	1.24073
LAMB2	9.29e-09	1.03032
LAMB1	1.47e-09	-1.459
KTN1	3.71e-10	1.4956
KRT222	1.29e-13	-1.51419
KPNA2	1.82e-11	-1.22447
KNOP1	2.29e-14	1.02358
KMT2E	1.37e-14	1.35345
KLHL24	2.36e-11	1.05503
KLF9	2.31e-09	1.18399
KLF4	1.15e-09	1.53757
KLF2	1.35e-10	1.29969
KLF15	1.66e-20	1.50565
KLC1	1.28e-15	1.31244
KLC1	7.34e-08	-1.04119
KLC1	1.1e-09	-1.17668
KIZ	6.83e-07	1.24038
KIZ	2.71e-11	-1.56127
KIFAP3	3.99e-11	-1.56868
KIF9	2.31e-10	-1.08857
KIF5B	5.96e-17	1.35796
KIF3A	6.82e-08	-1.10897
KIF1C	6.05e-07	1.17446
KIF1B	1.93e-13	1.13369
KIF13A	3.74e-09	1.26642
KIAA1731	3.97e-13	1.2057
KIAA1715	1.97e-10	-1.06022
KIAA1551	1.94e-07	1.33437
KIAA1324	6.08e-08	-1.07804
KIAA0485	6.81e-16	2.04161
KIAA0100	1.87e-08	1.03147
KDM5A	7.63e-07	1.02529
KDM4B	1.01e-07	1.56836
KDM1A	2.9e-11	-1.22524
KCTD4	7.82e-07	-1.18818
KCNV1	3.7e-07	-1.17366
KCNS2	9.67e-07	-1.10118
KCNN3	2.45e-10	1.38794
KCNJ16	3.87e-09	1.23566
KCNJ10	9.19e-15	1.43104
KCNE4	4.5e-08	1.09337
KCNE4	3.79e-13	1.99644
KCNAB2	1.41e-07	-1.16754
KAT2B	3.48e-11	1.20809
KANK2	6.09e-12	1.29932
KANK1	2.08e-15	1.21706
JUND	1.6e-20	1.2326
JPX	2.07e-13	1.52553
JAZF1-AS1	3.95e-12	-2.03655
JAZF1	1.99e-13	-1.27896
ITPRIPL2	1.77e-10	1.18623
ITPRIPL2	8.13e-11	1.10815
ITPRIPL2	3.41e-12	1.36141
ITPR2	2.24e-10	1.33027
ITPKB	4.92e-22	2.55701
ITPKB	4.12e-16	1.4702
ITPK1-AS1	1.03e-08	1.20968
ITIH5	6.13e-07	1.14286
ITGB8	1.05e-11	1.38473
ITGB8	1.3e-08	1.50321
ITGB5	1.53e-11	1.39872
ITGB5	1.12e-16	1.32856
ITGB1BP1	4.88e-11	-1.04077
ITGA6	2.62e-10	1.15427
ITFG1	3.6e-12	-1.95601
IRF2BP2	2.36e-13	1.12584
IQGAP1	6.84e-07	1.02452
IQCA1	5.7e-14	1.64224
IPW /// LOC101930404 /// PWARSN /// SNORD107 /// SNORD115-13 /// SNORD115-26 /// SNORD115-7 /// SNORD116-22 /// SNORD116-28 /// SNORD116-4 /// SNRPN	9.11e-12	1.26353
IPW /// LOC101930404 /// PWARSN /// SNORD107 /// SNORD115-13 /// SNORD115-26 /// SNORD115-7 /// SNORD116-22 /// SNORD116-28 /// SNORD116-4	2.55e-13	1.24163
INPP4B	3.41e-08	-1.02112
INPP4A	2.67e-10	-1.02959
INO80D	1.37e-14	1.08255
INA	1.82e-16	-1.59385
IMPDH2	2.09e-12	-1.17801
IMPAD1	2.81e-09	-1.24305
IMMT	1.26e-12	-1.05768
IL6ST	1.47e-11	1.52629
IL6R	2.21e-09	1.41509
IL17RB	3.39e-11	1.13121
IL17RB	3.02e-09	1.0284
IL13RA1	3.75e-10	1.15153
IGSF22	8.56e-07	-1.01362
IGFBPL1	2.04e-09	-1.29024
IGFBP7	3.97e-10	1.29617
IGF1R	3.96e-20	1.11977
IGF1	4.93e-07	-1.20383
IFT43	3.32e-08	-1.05204
IFT122 /// LOC101927266	3.72e-10	-1.54964
IFRD1	2.26e-09	1.0043
IFNAR2	1.89e-14	1.25517
IFI16	9.37e-09	1.58782
IDNK	1.06e-07	-1.15152
IDH3G	2.32e-14	-1.56147
IDH3G	5.36e-18	-1.42189
IDH3B	4.59e-08	-1.3319
ID4	5.21e-08	1.09673
ID4	4.86e-08	1.11593
ID4	6.08e-16	1.63634
ID3	1.15e-09	1.88034
ID2 /// ID2B	1.79e-07	1.07145
ID2	2.13e-09	1.12166
ICA1	1.23e-09	-1.31929
ICA1	1.87e-11	-1.46398
ICA1	2.27e-10	-1.2346
IAH1	3.73e-07	-1.36017
HVCN1	8.26e-11	1.36462
HUNK	5.82e-10	-1.24515
HSPB8	1.85e-07	1.05476
HSPB3	2.98e-09	-1.61423
HSPA8 /// SNORD14C /// SNORD14D	1.46e-09	-1.13705
HSPA8 /// SNORD14C /// SNORD14D	3.85e-10	-2.0904
HSPA2	9.31e-11	1.19826
HSPA1A /// HSPA1B	3.83e-12	1.31052
HSP90B1	3.26e-10	1.35102
HSP90AB1	3.07e-11	-1.76938
HSDL2	2.98e-08	1.35029
HSD17B7	2.83e-23	1.07628
HS6ST3	1.18e-11	-1.55817
HPRT1	5.72e-08	-1.26312
HN1	1.93e-07	-1.41463
HMP19	3.21e-11	-1.18908
HMOX2	9.91e-10	-1.03245
HMGCR	2.15e-07	-1.17332
HMGCLL1	1.21e-11	-1.22052
HIVEP2	2.64e-11	-1.62844
HIPK2	4.99e-19	1.78117
HIPK2	7.27e-14	1.56448
HIPK2	3.89e-11	1.22002
HIPK2	3.35e-19	1.94639
HIPK2	1.52e-07	1.42494
HIP1R	5.22e-16	1.00707
HIP1R	1.86e-17	1.34095
HINT3	2.08e-10	1.04176
HIF3A	2.3e-12	1.40731
HIF3A	3.59e-16	2.08547
HEY2	3.53e-09	1.43134
HES1	2.33e-07	1.16685
HERC3 /// LOC101929134	2.85e-08	-1.1345
HEPH	3.75e-08	1.03253
HDAC7	1.45e-15	1.58115
HCG18	2.19e-08	1.12917
HCG18	5.46e-08	1.15724
HBS1L	1.3e-08	1.06598
HBP1	4.48e-13	1.84354
HAUS2	4.99e-13	1.09656
HACL1	1.11e-09	-1.13188
GYG1	2.24e-08	-1.07321
GUCY1B3	1.41e-10	-1.18305
GTF3C1	5.1e-08	-1.1433
GTF2I /// GTF2IP1 /// LOC100093631	1.96e-12	1.02763
GRPEL1	4.91e-11	-1.3399
GRIN1	3.65e-10	-1.63394
GRIN1	6.24e-12	-1.95358
GRIA1	1.91e-07	-1.08348
GRAMD3	2.42e-12	1.67418
GRAMD1C	2.03e-13	1.35656
GPS1	3.11e-07	-1.08172
GPRC5B	8.03e-09	1.1527
GPRASP1	3.64e-07	-1.00375
GPR4	2.51e-07	1.02138
GPR37L1 /// LOC284570	1.39e-11	1.10722
GPR22	6.89e-07	-1.03557
GPR158	1.8e-08	-1.08539
GPI	1.67e-14	-1.43669
GPHN	2.08e-10	-1.11494
GPER1	1.87e-13	1.6583
GPATCH2L	9.55e-09	1.22052
GPATCH2	6.71e-13	-1.4674
GPAM	1.95e-11	1.1575
GOT2	8.49e-13	-1.11286
GOT1	8.25e-14	-1.77009
GOSR2	2.31e-10	-1.1959
GOLIM4	1.03e-14	1.8118
GOLGA8A /// GOLGA8B /// LOC101930583	9.5e-15	-1.97876
GNG3	3.46e-09	-1.21366
GNB5	1.89e-10	-1.79708
GNAS	1.3e-11	-1.37507
GNA12	4.12e-12	1.00213
GMDS	1.06e-07	-1.40151
GLUL	1.92e-12	1.18021
GLS2	3.33e-11	-1.42582
GLS	6.06e-10	-1.42769
GLRX	7.02e-07	-1.08313
GLRX	5.72e-09	-1.29296
GLRB	7.41e-11	-1.64809
GLIS3	7.32e-08	1.24904
GLIS3	6.22e-07	1.15911
GKAP1	9.38e-09	1.22925
GJA1	2.16e-10	1.35623
GIT2	6.25e-08	-1.29767
GHITM	1.42e-12	-1.10142
GFAP	3.5e-08	1.47973
GFAP	2.37e-14	1.87145
GET4 /// SUN1	2.98e-07	-1.11837
GDE1	4.98e-08	-1.20194
GDAP1	8.15e-07	-1.20158
GCNT7	1.18e-10	1.00319
GBP2	4.88e-07	1.23579
GBP1	9.12e-10	1.62749
GBP1	1.55e-07	1.37322
GATM	9.37e-13	1.17132
GAS2L1	1.18e-14	1.31595
GAREML	3.09e-11	1.22199
GAPDH	1.35e-09	-1.32132
GALNT2	6.41e-07	1.06378
GALNT15	3.4e-07	1.17442
GALNT15	1.26e-09	1.06307
GADD45GIP1	1.99e-07	-1.16178
GABRG2	4.11e-09	-1.13928
GABRG2	1.3e-12	-1.38633
GABRG1	1.71e-11	1.14403
GABRD	4.09e-07	-1.8855
GABRA5	1.34e-08	-1.78857
GABRA4	2.24e-10	-1.29002
GABRA4	3.39e-10	-1.19527
GABRA1	2.44e-10	-1.60994
GABBR2	3.62e-09	-1.35007
GABBR2	2.02e-12	-1.60325
GABARAPL1	4.84e-11	-1.00663
GABARAPL1	6.85e-10	-1.14872
FZD8 /// MIR4683	8.92e-08	1.14362
FYCO1	2.56e-10	1.3142
FXYD7	6.18e-07	-1.00879
FXR1	9.74e-13	1.51552
FUCA1	9.12e-13	-1.17503
FRYL	8.55e-09	1.1881
FRMD4A	1.69e-09	1.29956
FRMD4A	3.99e-07	1.00322
FPGT-TNNI3K /// TNNI3K	1.39e-09	-1.4803
FOXO1	5.39e-17	1.19698
FOXD1	1.14e-07	1.56189
FOXC1	1.9e-10	2.04663
FNIP1	8.27e-12	1.06362
FNBP1	4.25e-10	1.06695
FMNL2	1.96e-14	1.32576
FLT1	5.22e-09	1.17266
FLT1	3.54e-08	1.03813
FLJ37786	6.9e-07	-1.34529
FLJ11292	1.35e-09	1.37913
FLCN	1.23e-12	1.49387
FKBP1B /// MFSD2B	7.59e-10	-1.21209
FIG4	2.2e-10	-1.09809
FIBP	1.47e-12	-1.14374
FHOD3	1.89e-08	-1.17977
FHL2	1.76e-13	-1.23605
FH	5.38e-10	-1.02251
FGR	1.37e-07	1.25096
FGFR3	9.44e-12	1.31411
FGFR2	2.43e-14	1.18864
FGFR1	2.18e-11	1.07914
FGF14	2.77e-08	-1.31043
FGF12	1.12e-10	-1.24758
FGF12	7.96e-10	-1.20111
FGD4	2.13e-09	1.00127
FDFT1	3.12e-15	1.33872
FBXW12	2.97e-14	1.26098
FBXO32	2.64e-16	2.50125
FBXL17	4.95e-12	1.28955
FAT1	1.08e-14	1.30833
FARSA	1.34e-10	-1.80899
FAR2	4.26e-08	-1.24707
FAR2	8.66e-13	-1.62792
FAM98B	1.14e-10	1.24259
FAM86B3P	4.73e-08	-1.41983
FAM71E1	9.72e-11	-1.69429
FAM63A	9.42e-18	1.65637
FAM43A	2.4e-09	1.01086
FAM208A	1.68e-13	1.00369
FAM201A	3.11e-10	-1.41774
FAM19A1	4.66e-09	-1.03991
FAM198B	4.01e-09	1.22334
FAM181B	5.51e-15	1.2095
FAM178A	1.86e-09	1.51494
FAM162A	3.61e-16	-1.11652
FAM162A	1.35e-09	-1.06048
FAM162A	3.32e-11	-1.21419
FAM162A	1.69e-11	-1.00634
FAM161B	1.41e-15	1.17262
FAM149B1	1.65e-08	-1.25471
FAM149B1	7.59e-10	-1.28035
FAM149A	1.09e-07	-1.15647
FAM134B	7.59e-07	-1.05753
FAM127A	1.12e-10	-1.00519
FAM120A	6.92e-11	1.24963
FAM107B	6.37e-17	1.82911
FAM107A	3.25e-11	1.34144
FAHD2A	5.65e-08	-1.12168
FADS3	5.49e-10	-1.38825
FABP3	9.95e-13	-1.69945
F3	1.42e-08	1.21657
EZR	4.95e-19	2.10162
EZR	3.43e-10	1.63268
EXOSC5	3.63e-08	-1.27221
EXOSC4	2.96e-08	-1.38546
EXOSC1	4.21e-08	-1.16611
EXOSC1	4.07e-09	1.50259
EXOG	8.66e-09	-1.29438
ESF1	1.14e-11	1.20407
ESAM	3.16e-07	1.29484
ERICH3	1.98e-07	-1.31395
ERCC1	3.12e-10	-1.58174
ERBB4	1.69e-08	1.05799
ERBB2IP	2.41e-11	1.12584
ERBB2IP	1.15e-23	1.5602
EPT1	3.16e-15	-1.14469
EPS8	1.01e-08	1.00729
EPS15L1	8.81e-08	1.38126
EPDR1	2.67e-08	-1.18947
EPC1	4.19e-20	1.4549
EPB41L4B	5.69e-08	-1.02336
EPB41L3	2.51e-10	-1.48922
EPB41L3	5.15e-12	-1.86722
EPAS1	2.43e-08	1.23354
EP400	6.07e-16	1.98295
ENOSF1	2.08e-07	-1.22181
ENO2	6.04e-12	-1.04118
ENC1	4.43e-09	-1.55148
EMX2OS	1.96e-15	1.00892
EMX2	1.79e-10	1.2653
EMP1	3.95e-10	1.60284
EMC9	3.77e-10	-1.48999
EMC4	7.51e-14	-1.48347
EMC3	2.64e-11	-1.07995
EMC1	1.82e-07	-1.37211
ELTD1	4.33e-10	1.47784
ELMO1	7.49e-09	-1.16598
ELF1	7.2e-08	1.27644
ELAVL3	1.5e-11	1.36711
ELAVL1	9.95e-08	1.07511
EIF5B	6.68e-09	1.04007
EIF5B	2.56e-11	1.08713
EIF5	3.59e-09	-1.4268
EIF3K	4.5e-08	-1.02328
EIF3G	3.6e-08	-1.13983
EIF3D	2.42e-10	-1.01899
EIF3C /// EIF3CL	4.76e-10	-1.06852
EIF3C /// EIF3CL	2.29e-09	-1.10956
EIF3C	5.36e-07	1.16117
EIF3B	1.69e-09	1.14925
EIF2B3	3.78e-14	-1.3607
EHMT1	7.53e-11	1.10309
EHD2	1.02e-07	1.19477
EGR1	3.5e-12	-1.35357
EGFR	1.21e-10	1.30447
EFHD1	1.44e-10	1.07051
EEF2K /// LOC101930123	3.11e-11	1.01349
EEF1E1	1.36e-12	-1.18749
EEF1D	1.43e-13	1.07284
EEF1A2	7.58e-13	-1.45538
ECHDC1	7.41e-08	-1.07721
EBP	9.91e-09	-1.59691
EBP	3.23e-10	-1.53066
EBF1	3.68e-07	1.37678
EBF1	7.25e-07	1.24387
DZIP3	1.47e-17	-2.08567
DYRK4	2.38e-12	-1.16046
DYNC2LI1	2.88e-08	-1.41731
DYNC1I1	5.8e-13	-1.43072
DYM	1.38e-07	-1.01998
DUSP4	5.01e-07	-1.70262
DUS4L	3.48e-09	-1.57314
DTX3L	1.42e-09	1.02528
DTNB	2.15e-07	-1.18451
DTNA	1.33e-21	1.88511
DTNA	7.26e-13	1.12295
DTNA	2.51e-13	1.4683
DPP6	3.86e-16	-1.06339
DPCD	9.2e-13	-1.17464
DOCK6	1.65e-10	1.01721
DOCK5	9.75e-07	1.40015
DOCK3	6.86e-07	-1.09641
DNTTIP1	4.26e-09	-1.41916
DNM3	4.75e-08	1.30016
DNASE1	1.67e-13	1.38097
DNASE1	4.35e-13	1.34333
DNAJC5	1.43e-07	-1.13867
DNAJC12	6.55e-07	-1.28445
DNAJC1	8.21e-18	1.33202
DNAJB6 /// TMEM135	5.48e-12	-1.29295
DNAJA4	1.34e-09	-1.07533
DNAH9	1.32e-08	-1.22313
DNAH6	1.21e-10	-1.33933
DMAP1	2.81e-08	-1.54873
DLGAP4	3.05e-12	1.1444
DLGAP4	6.05e-10	1.30922
DLGAP1	5.67e-09	-1.34801
DLG3	2.13e-09	-1.09248
DLG3	2.75e-07	-1.06635
DIP2A	2.58e-12	1.14214
DHX36	2.86e-07	-1.04592
DHX30	2.56e-09	-1.23789
DHRS7B	8.7e-13	-2.13896
DHPS	3.14e-08	-1.18847
DHCR24	2.26e-13	-1.43882
DGUOK	1.55e-11	-1.92481
DGKG	5.31e-12	1.63021
DGCR5 /// LOC100287576	1.3e-08	1.19014
DDX6	2.03e-09	-1.35354
DDX59	1.62e-13	1.30052
DDX50	2.5e-09	-1.19019
DDX17	8.32e-08	1.16159
DDT /// DDTL	3.37e-09	-1.19431
DDR1 /// MIR4640	2.97e-18	1.23985
DDIT4L	1.72e-07	1.07693
DDIT4	1.5e-15	1.51315
DCTN4	2.77e-07	-1.06431
DCTN1 /// SLC4A5	6.04e-08	-1.28822
DCLK1	5.03e-09	-1.31218
DCHS1	1.14e-09	1.19064
DBT	8.38e-15	1.27321
DAZAP1	2.26e-11	1.12295
DAPK1-IT1 /// DAPK1-IT1	2.82e-07	1.14924
DAAM1	1.72e-13	1.04607
CYYR1	2.94e-08	1.25923
CYFIP2	3.7e-10	-1.30972
CYC1	5.27e-07	-1.04106
CXCR4	7.05e-14	1.92545
CXCL1	1.64e-07	1.23851
CWF19L2	7.9e-14	1.21534
CUX1	3.53e-09	1.42018
CUL3	3.23e-11	-1.09952
CUL1	5.87e-11	-1.28574
CTTN	6.36e-12	1.72931
CTDSP2	1.68e-13	1.07407
CTD-3092A11.2	8.8e-16	1.4585
CTB-12A17.3	2.27e-11	1.1895
CTA-445C9.15	3.78e-08	1.05998
CSRP2BP /// PET117	1.1e-10	-1.42221
CSRNP1	2.92e-12	1.14376
CSPP1	3.65e-09	1.05351
CSPG4	4.43e-08	1.19071
CSNK1A1	1.64e-15	1.36743
CSNK1A1	5.99e-10	1.60171
CSE1L	2.38e-11	-1.1035
CRYM	8.71e-15	-1.17753
CRMP1	6e-12	-1.14606
CRH	5.46e-07	-1.25552
CREBBP	3.81e-17	1.32373
CRB2	4.65e-09	1.46585
CPNE6	1.8e-07	-1.11217
CPM	6.2e-08	1.11322
CPEB4	4.6e-10	1.01107
CPEB4	2.84e-13	1.32477
CPEB3	8.99e-07	1.03491
COX3 /// LOC101929612	1.19e-13	1.44556
COPS8	1.36e-08	-1.18678
COPS5	1.35e-11	-1.104
COPS3	3.23e-13	-1.26819
COPG2IT1	2.75e-18	-1.3781
COMMD9	5.68e-10	-1.07853
COMMD4	5.31e-11	-1.41376
COMMD4	6.73e-07	-1.00218
COL5A3	2.48e-15	1.32847
COL27A1	1.06e-20	1.55411
COL27A1	3.53e-07	1.06947
COL26A1	6.64e-09	-1.11347
COL1A2	1.52e-08	1.74538
COG7	3.58e-07	-1.20681
COG1	4.13e-10	-1.13404
COA1	1.18e-11	-1.214
CNTRL	1.7e-10	1.26244
CNTNAP5	4.84e-07	-1.00674
CNOT10	8e-13	-1.57059
CNKSR2	2.03e-09	-1.23598
CMTM7	2.91e-07	1.0872
CMTM1	5.27e-08	-1.18077
CMBL	1.82e-17	1.47027
CMAS	2.35e-08	-1.22265
CLU	1.75e-14	1.04877
CLPTM1L	3.88e-07	-1.0974
CLPP	2.27e-11	-1.46142
CLIP1	8.92e-09	1.02616
CLIP1	1.36e-12	1.02289
CLEC2L	7.24e-11	-1.27052
CLDN15	1.11e-12	1.16862
CLDN11	9.68e-08	1.04224
CKMT1A /// CKMT1B	1.19e-13	-1.26942
CKAP5	4.39e-08	-1.27529
CITED1	1.13e-07	-1.03719
CIT /// MIR1178	6.73e-09	1.61796
CIRH1A	7.47e-15	-1.95251
CIRBP	1.6e-07	-1.06618
CHST6	3e-08	1.6506
CHST11	1.29e-12	1.1756
CHRNB2	1.25e-07	-1.02013
CHRM3	2.86e-07	-1.27779
CHRM1	2.02e-13	-1.68611
CHKB-CPT1B /// CPT1B	2.79e-09	1.04882
CHGB	3.96e-12	-1.83197
CHDH	4.13e-12	1.24146
CHD9	2.54e-13	1.32139
CHD4	6.19e-08	1.02853
CHCHD6	1.44e-11	-1.38454
CHAF1B	5.71e-08	-1.20119
CFI	3.29e-07	1.18493
CEP97	3.58e-10	1.02795
CEP89	1.83e-07	1.46904
CEP78	3.03e-10	-1.06728
CEP68	1.49e-08	-1.06858
CEP104	7.42e-12	1.18518
CENPBD1P1	2.17e-20	1.11409
CELF2	3.57e-10	1.44695
CELF1	1.06e-09	-1.43955
CECR6	1.35e-10	-1.30464
CECR2	6.43e-12	1.2097
CEBPD	2.17e-13	1.05989
CEBPB	2.18e-14	1.15514
CDS2	6.04e-08	1.25186
CDKL1	1.49e-08	-1.3187
CDK7	6.54e-12	-1.83561
CDK6	7.16e-09	1.12933
CDK5	2.78e-08	-1.32084
CDK2AP1	1.15e-11	1.1223
CDK13	9.03e-18	1.63772
CDC42EP4	2.19e-13	1.1055
CDC42BPB	1.12e-07	1.307
CDC42BPA	9.78e-09	1.02268
CDC42	3.2e-14	-1.82608
CDC40	1.2e-11	-1.00483
CDC37	9.61e-14	-1.9658
CD47	2.36e-08	1.14484
CD44	2.02e-07	1.44619
CD2BP2	5.46e-14	-1.8246
CD200	8.08e-17	-1.56226
CCT7	1.86e-08	-1.18123
CCT5	5.42e-10	-1.64186
CCT4	4.57e-08	-1.01538
CCNC	3.04e-08	1.24112
CCNA1	9.32e-09	-1.26903
CCKBR	5.4e-11	-1.17253
CCK	1.53e-10	-1.56196
CCDC88A	2.12e-10	1.51801
CCDC85C	1.16e-15	1.05117
CCDC53	8.47e-10	-1.06037
CCDC171	8.02e-07	-1.07363
CCDC152	1.28e-16	1.57203
CCDC144A /// CCDC144B /// CCDC144CP /// LOC101929141	3.18e-07	1.48213
CBR4	7.13e-12	1.08935
CBFA2T2	1.2e-12	1.04228
CASP6	1.1e-14	1.18173
CASD1	1.04e-07	-1.16005
CARTPT	7.47e-12	-1.28692
CARD6	1.68e-09	1.42665
CAPRIN2	1.4e-07	-1.19869
CAPNS1	1.82e-10	-1.34395
CAMTA1	4.6e-11	1.04445
CAMTA1	5.28e-09	-1.0665
CAMK1G	1.5e-11	-2.15175
CALY	7.95e-13	-1.84862
CALM1 /// CALM2 /// CALM3	9.55e-09	-1.14398
CALM1	4.41e-16	-2.00819
CALD1	1.32e-10	1.09874
CALB1	4.9e-08	-1.29331
CALB1	1.47e-08	-1.32005
CADPS	1.18e-13	-1.8848
CADPS	1.88e-12	-2.24687
CADM1	1.33e-08	1.3571
CACNG3	1.48e-10	-1.09122
CACNB2	3.55e-07	-1.06763
CACNB2	1.5e-10	1.21698
CACNB2	8.95e-16	1.83288
CACFD1	7.06e-15	1.03421
CA10	6.38e-13	-1.2825
CA10	3.41e-08	-1.19753
C9orf72	1.76e-09	-1.4163
C9orf64	8.41e-14	1.33498
C8orf88	2.48e-07	-1.20593
C7orf63	7.09e-10	-1.41983
C7orf25 /// PSMA2	5.38e-07	-1.34187
C6orf163	1.64e-07	1.13518
C5orf56	2.19e-09	1.03575
C5orf56	2.14e-09	1.15544
C4A /// C4B /// C4B_2	1.44e-15	1.43368
C4A /// C4B /// C4B_2	8.63e-08	1.05932
C3orf38	1.98e-12	1.08628
C2orf80	1.14e-10	-1.06288
C21orf91	4.12e-09	1.27429
C1QTNF5 /// MFRP	4.5e-08	1.08938
C1QTNF4	9.6e-12	-2.27615
C1orf61	3.98e-18	2.42774
C1orf123	1.48e-13	-1.01781
C19orf43	1.45e-08	1.15997
C19orf18	2.88e-08	1.01587
C17orf104	2.96e-10	1.07615
C16orf52 /// LOC101930115 /// VWA3A	6.57e-14	1.22804
C15orf52	3.64e-07	1.09297
C14orf79	1.33e-08	-1.1994
C14orf119	2.95e-10	-1.27898
C12orf10	9.44e-13	-1.05688
C11orf97	7.64e-08	-1.28456
C11orf96	4.22e-09	1.28198
C11orf73	1.34e-10	-1.29207
C11orf57	1.52e-07	-1.03081
C11orf24	1.41e-07	-1.02876
C11orf1	4.66e-09	-1.34063
C11orf1	3.56e-12	-1.36233
BTN3A3	7.39e-07	-1.08064
BTN2A1	8.36e-08	-1.23736
BSCL2 /// HNRNPUL2-BSCL2	6.96e-11	-1.59004
BRWD1	9.78e-13	-1.46742
BRE	1.62e-11	-1.07603
BRE	4.58e-14	-1.10854
BRD8	3.37e-10	1.60931
BOP1 /// MIR7112	2.01e-07	-1.41246
BOLA2 /// LOC101060386 /// LOC101060596 /// LOC101060604 /// LOC102723773 /// LOC613037 /// NPIPA5 /// NPIPB4 /// NPIPB5 /// SLC7A5P1 /// SMG1 /// SMG1P1 /// SMG1P2 /// SMG1P3 /// SMG1P5 /// SMG1P7	1.63e-09	1.07022
BOD1L1	7.44e-14	1.03632
BNIP1	3.92e-07	-1.22097
BMPR1B	4.68e-15	1.34193
BMPR1A	5.61e-07	1.07989
BMP7	2.15e-10	1.09237
BMP2K	3.14e-07	1.07058
BLVRB	7.26e-11	-1.37384
BHLHE41	3.62e-07	1.11805
BGN	3.82e-09	1.23601
BFSP1	3.94e-08	-1.04151
BEX5	7.11e-11	-1.18052
BEX4	6.68e-11	-1.14478
BEND5	1.68e-17	-1.02164
BDP1	3.65e-13	1.35437
BCL6	1.22e-12	1.25754
BCL6	1.84e-15	1.40052
BCL2	4.5e-13	1.06564
BCCIP	1.28e-11	-1.22258
BCAS1	3e-10	1.53928
BC045805	2.25e-09	1.15691
BC041025	6.69e-08	1.44865
BC022892	5.11e-10	1.74687
BBX	1.78e-16	1.64063
BBX	1.51e-13	1.58288
BAZ1A	1.64e-08	1.28815
BAI3	1.33e-07	1.04534
BAG3	1.23e-12	1.39139
BACE2	7.06e-09	1.36171
B9D1	7.67e-07	-1.08374
B3GNTL1	1.07e-08	-1.39883
B2M	1.28e-12	1.70369
AZI2	2.68e-09	-1.14163
AX747507	4.45e-08	1.33043
ATRX	2.93e-08	-1.0135
ATRX	7.48e-13	1.42493
ATRNL1	7.82e-10	-1.32249
ATRNL1	4.37e-13	-1.1411
ATR	5.78e-08	-1.67662
ATP8B1	8.25e-17	1.49503
ATP8A2	2.69e-10	-1.0553
ATP6V1H	3.34e-11	-1.45239
ATP6V1G2-DDX39B /// DDX39B /// SNORD84	3.49e-16	1.83192
ATP6V1G2	6.44e-17	-1.52634
ATP6V1E1	2.47e-12	-1.36465
ATP6V1B2	7.07e-14	-1.45132
ATP6V1A	6.3e-14	-1.89717
ATP6V0E1	8.51e-09	1.21776
ATP6V0C	2.66e-09	-1.40031
ATP6V0A1	2.53e-07	-1.2114
ATP6AP1	3.93e-09	-1.22904
ATP6	1.2e-07	1.06828
ATP5J2-PTCD1 /// PTCD1	3.55e-09	1.20612
ATP5G3	9.14e-07	-1.18423
ATP5C1	1e-22	-1.60715
ATP5C1	5.89e-19	-1.56347
ATP5C1	1.82e-18	-1.62712
ATP5B	2.18e-17	-1.32004
ATP2B3	1.18e-10	-1.5203
ATP2A2	4.03e-09	-1.0207
ATP1A3 /// LOC101927137	9.97e-14	-1.68483
ATP1A2	8.97e-12	1.28856
ATP1A2	4.03e-09	1.11479
ATP1A1	1.05e-09	-1.08418
ATOX1	2.93e-10	-1.1748
ATOH7	2.4e-08	-1.28748
ATG7	7.69e-08	-1.14833
ATG2B	8.03e-08	-1.28377
ATF7IP2	3.41e-07	-1.01757
ATF7IP	1.41e-15	1.25214
ASPH	3.49e-17	1.16726
ASMTL	3.9e-09	-1.30882
ASCL1	6.88e-13	1.11062
ASCC3	4.98e-07	-1.1388
ASAP1-IT2	4e-07	1.19421
ASAH2B	1.01e-13	-1.27929
ASAH1	2.65e-09	-1.27437
ARSG	2.33e-08	-1.07954
ARSG	2.13e-07	-1.20967
ARRB1	4.71e-10	1.1297
ARPP19	3.03e-08	-1.07197
ARPC4 /// ARPC4-TTLL3	2.86e-08	-1.24499
ARPC1A	7.59e-11	-1.97796
ARMCX5-GPRASP2 /// GPRASP2	2.67e-11	-1.05041
ARL6	9.03e-08	-1.24968
ARHGEF9	2.38e-10	-1.12923
ARHGEF40	1.17e-15	1.56594
ARHGEF40	9.76e-08	1.3228
ARHGEF40	2.45e-14	1.46226
ARHGEF40	2.49e-07	1.04578
ARHGEF26	3.06e-12	1.27427
ARHGEF10L	2.85e-08	1.1437
ARHGEF10	7.29e-10	1.46687
ARHGEF10	5.12e-09	1.45702
ARHGDIA	1.95e-08	-1.30099
ARHGAP26	8.18e-07	-1.00915
ARHGAP21	2.89e-07	1.11992
AQP4	1.06e-11	1.28169
AQP11	1.24e-08	-1.35187
APOO	4.62e-11	-1.34265
API5	6.13e-08	-1.59755
API5	2.03e-07	-1.33527
AP3M2	1.51e-10	-1.17969
AP2M1	7.49e-07	-1.08584
AP000347.2	2.94e-07	1.07532
ANXA6	7.02e-14	-1.42891
ANP32E	2.5e-08	-1.37485
ANP32B	2.62e-21	1.74372
ANO4	1.23e-08	-1.40633
ANLN	9.05e-14	1.25374
ANKS1B	1.18e-07	-1.3003
ANKRD9	3.2e-12	1.35161
ANKRD39	1.46e-07	-1.11421
ANKRD36BP2	9.68e-13	-1.07111
ANKRD36B	1.48e-07	1.31614
ANKRD36	1.19e-16	1.92354
ANKRD34C	2.13e-08	-1.18509
ANKRD28	2.39e-07	1.00851
ANKRD13D	1.18e-12	1.51514
ANKRD13A	9.13e-15	1.53721
ANKRD12	4.51e-12	1.77315
ANKDD1A	3.79e-14	1.17754
ANK3	3.39e-07	-1.02983
ANGPT2	4.04e-08	1.31916
ANGPT2	5.34e-09	1.47079
ANGPT1	1.45e-07	1.02952
ANAPC5	9.31e-08	1.16469
ANAPC5	7.19e-14	-1.1772
ANAPC16	1.15e-13	1.31988
ANAPC16	2e-12	1.17017
AMPH	1.34e-10	-1.48302
AMER3	9.53e-10	-1.2311
AMER2	9.56e-19	1.40756
AMACR /// C1QTNF3-AMACR	1.93e-08	-1.17212
ALMS1	1.55e-15	1.17112
ALDOA	1.31e-08	-1.30399
ALDH6A1	9.01e-11	1.21789
ALAS1	2.47e-09	-1.08115
AKIRIN2	1.24e-12	-1.14625
AKAP8L	1.76e-08	1.12014
AKAP8L	7.49e-09	1.03103
AKAP10	7.05e-13	1.21431
AK9	4.24e-07	-1.29191
AK6 /// TAF9	5.77e-16	-1.21729
AK4 /// LOC100507855	5.18e-12	1.12689
AK4 /// LOC100507855	1.99e-13	1.09577
AK090844	1.03e-09	1.08487
AK057978 /// MKLN1	3.94e-09	1.24083
AK026714 /// PELI1	2.7e-07	1.19245
AJAP1	1.47e-13	1.53426
AIF1L	1.11e-09	1.15419
AHNAK2	7.53e-07	-1.09037
AHNAK	2.37e-10	1.45048
AHCYL1	1.65e-11	1.25936
AGAP9	1.75e-10	1.52539
AGAP4	4.73e-13	1.38122
AGAP2	8.02e-11	-1.49513
AFG3L2	1.55e-08	1.25192
AFF1	4.87e-15	1.21699
AF289551	2.17e-08	1.4724
AEBP1	1.28e-08	1.24375
ADK	2.6e-07	-1.03918
ADD3	2.04e-09	1.11166
ADD1	2.25e-08	1.25037
ADCYAP1	1.43e-12	-2.2064
ADCYAP1	3.46e-11	-1.8229
ADAT2	7.1e-07	-1.10899
ADAM33	7.76e-17	1.56499
ADAM33	8.6e-09	1.39458
ADAM23	5.05e-13	-1.39154
ADAL	4.78e-08	-1.30355
ACTRT3	4.26e-08	-1.21005
ACTR1A	6.49e-15	-1.45292
ACTN2	3.04e-09	-1.94167
ACTL6B	5.25e-08	-1.49778
ACTL6B	8.76e-11	-1.76369
ACTB	7.32e-10	-1.53277
ACTB	1.07e-09	-1.00263
ACSS3	5.73e-13	1.11939
ACP1	4.06e-08	-1.38408
ACOT7	3.35e-08	-1.24164
ACOT7	5.82e-11	-1.20328
ACLY	1.76e-07	-1.22022
ACLY	1.31e-07	-1.00456
ACKR3 /// AK023507	3.59e-07	1.04964
ACKR3	3.99e-10	1.48437
ACBD5	1.74e-08	1.13001
ACACB	1.07e-21	2.1919
ACACB	2.92e-19	1.91318
ACACB	4.26e-13	1.63872
AC004951.6 /// AX747182	1.11e-14	1.62982
ABT1	2.74e-09	-1.5272
ABLIM1	1.6e-14	1.08112
ABCC12	6.05e-08	-1.55884
ABCA1	1.22e-10	1.24088
AASDH	8.92e-09	1.07023
AAK1	2.25e-10	-1.11405
AAGAB	8.3e-07	-1.14749
2023-09-08	1.63e-16	1.29677
2023-09-07	1.07e-07	1.4595
2023-09-07	2.93e-09	-1.05189
0	5.74e-16	4.0806
0	6.76e-15	2.88455
0	3.14e-12	4.63166
0	3.96e-08	1.0913
0	6.03e-15	4.16051
0	3.17e-15	2.73997
0	6.59e-13	5.18196
0	3.95e-14	3.99547
0	1.25e-13	3.16833
0	2.81e-13	3.78736
0	3.2e-13	3.85708
0	2.64e-08	1.94599
0	1.67e-13	3.77042
0	2.02e-12	4.99705
0	3.66e-12	3.63843
0	6.91e-11	5.39447
0	5.42e-14	4.20292
0	2.13e-12	2.96169
0	2.99e-14	3.76293
0	8.04e-14	3.59515
0	3.4e-11	2.00382
0	9.66e-14	4.08723
0	3.6e-14	4.6515
0	3.15e-16	3.78843
0	5.15e-12	5.48781
0	4.96e-11	1.20156
0	4.63e-08	-1.22766
0	2.52e-10	1.56522
0	9.49e-08	1.20222
0	3.91e-12	1.31174
0	1.14e-14	1.53123
0	1.26e-16	1.94674
0	3.39e-12	1.68642
0	6.78e-14	1.19729
0	2.77e-14	1.55001
0	1.38e-08	1.35611
0	1.15e-11	1.3416
0	1.66e-10	1.75811
0	7.82e-09	1.0615
0	2.64e-12	1.17331
0	9.5e-11	1.51298
0	4.18e-08	1.01538
0	2.06e-09	1.04611
0	7.05e-08	1.2617
0	2.06e-10	1.00743
0	3.95e-08	1.16425
0	2.63e-14	1.79802
0	4.07e-07	1.11361
0	1.01e-08	1.26642
0	1.13e-17	1.57824
0	6.74e-07	1.09975
0	4.19e-10	1.55559
0	2.2e-09	1.46734
0	5.66e-10	1.21851
0	2.02e-11	1.53721
0	4.05e-13	1.71237
0	2.78e-10	1.20111
0	3.05e-08	1.3043
0	9.88e-07	1.20098
0	4.1e-11	1.18382
0	3.78e-09	1.3106
0	8.49e-09	1.06692
0	2.71e-11	1.45096
0	2.4e-13	1.26558
0	5.5e-08	1.25298
0	3.92e-10	1.33616
0	5.01e-08	1.25641
0	3.92e-14	1.6703
0	3.04e-12	1.30675
0	3.24e-11	1.44019
0	6.68e-07	1.16391
0	3.88e-12	1.57067
0	6.57e-11	1.75317
0	6.39e-18	1.47128
0	1.86e-12	1.90076
0	2.44e-07	1.16707
0	2.24e-12	1.4059
0	5.65e-13	1.62126
0	1.45e-10	1.9035
0	2.64e-13	1.47381
0	3.07e-11	1.24321
0	3.16e-09	1.66242
0	1.48e-14	1.13146
0	6.02e-12	1.5785
0	1.23e-11	1.46696
0	7.63e-07	1.01759
0	1.75e-10	1.08658
0	2.8e-08	1.10605
0	3.33e-13	1.44415
0	1.87e-14	1.23252
0	1.68e-08	1.33108
0	3.07e-09	1.33251
0	1.36e-07	1.24296
[truncated: 425 more rows]

## Sheet: DEG of GSE122063
Gene Symbol	p-Value	Fold Change (log2)
ZWILCH	1.24e-08	-1.14403
ZSCAN1	1.32e-13	-1.04718
ZNF850	1.02e-12	1.02322
ZNF397	5.63e-15	1.15299
ZNF365	2.16e-07	-1.1629
ZNF215	4.63e-07	-1.15332
ZFP36L2	2.21e-09	1.02859
ZFP36L2	2.85e-09	1.0119
ZFP36L1	7.56e-10	1.04809
ZBED6	4.77e-07	1.22348
ZBBX	4.13e-11	-1.48886
XLOC_l2_015849	1.16e-09	-1.05169
XLOC_l2_015752	2.35e-09	-1.2178
XLOC_l2_015628	4.07e-15	-1.00849
XLOC_l2_014234	1.42e-11	-1.38856
XLOC_l2_013153	4.76e-10	-1.19434
XLOC_l2_013153	7.34e-10	-1.14636
XLOC_l2_012844	1.02e-08	-1.1004
XLOC_l2_012021	1.73e-07	-1.25792
XLOC_l2_011798	2.48e-14	-1.88335
XLOC_l2_011798	1.02e-12	-1.49158
XLOC_l2_011669	1.74e-07	-1.10353
XLOC_l2_011604	2.1e-09	1.17043
XLOC_l2_011424	1.41e-09	1.13045
XLOC_l2_010855	4.98e-12	1.3128
XLOC_l2_010855	2.5e-11	1.32815
XLOC_l2_010723	4.07e-10	1.35879
XLOC_l2_010636	5.24e-12	1.32561
XLOC_l2_010636	2.77e-11	1.37708
XLOC_l2_010602	8.06e-10	-1.21774
XLOC_l2_010602	2.56e-09	-1.29731
XLOC_l2_009303	6.74e-08	-1.08877
XLOC_l2_009140	1.29e-07	-1.0073
XLOC_l2_007424	1.34e-10	-1.74113
XLOC_l2_006399	4.04e-07	1.00967
XLOC_l2_004306	1.77e-13	-1.28314
XLOC_l2_003705	4.85e-09	-1.40373
XLOC_l2_001800	1.05e-11	-1.33811
XLOC_l2_001592	1.72e-09	-1.37231
XLOC_l2_001089	1.32e-09	-1.33437
XLOC_l2_000706	1.43e-07	-1.0477
XLOC_l2_000696	3.35e-09	-1.25379
XLOC_014280	1.03e-14	-1.19543
XLOC_014060	6.26e-10	1.03649
XLOC_013968	1.77e-07	-1.15897
XLOC_013896	6.72e-07	1.10886
XLOC_013275	6.56e-12	-1.36374
XLOC_012537	1.02e-11	-1.72517
XLOC_012170	2.87e-12	-1.07823
XLOC_011480	1.31e-09	-1.16484
XLOC_011305	1.1e-09	-1.18353
XLOC_011095	6.61e-13	-1.83141
XLOC_011064	1.86e-08	-1.03596
XLOC_010952	1.75e-18	-1.14879
XLOC_010585	2.77e-13	-1.75255
XLOC_010545	1.65e-09	-1.32625
XLOC_009243	1.47e-08	-1.11253
XLOC_008402	2.65e-10	-1.2416
XLOC_007776	8.55e-12	1.17019
XLOC_007709	6.19e-08	-1.10377
XLOC_007354	1.79e-08	-1.04689
XLOC_007052	2.64e-10	1.08576
XLOC_006951	2.83e-15	-2.15306
XLOC_006817	3.15e-07	1.0324
XLOC_006548	5.11e-14	-2.33696
XLOC_006529	1.35e-09	1.05347
XLOC_006529	1.56e-09	1.112
XLOC_006260	4.39e-08	-1.07829
XLOC_006043	2.71e-07	1.0462
XLOC_005981	3.52e-10	1.19349
XLOC_005957	2.94e-11	1.36003
XLOC_005755	3.53e-08	-1.06214
XLOC_005188	8.91e-07	-1.11649
XLOC_005067	1.98e-08	-1.7143
XLOC_004908	1.83e-10	1.43852
XLOC_004907	7.9e-09	-1.25513
XLOC_004888	3.14e-10	-1.27463
XLOC_004590	1.58e-07	-1.08873
XLOC_004512	2.72e-08	1.02804
XLOC_004398	2.49e-08	-1.19799
XLOC_004397	3.2e-11	-1.60256
XLOC_004361	1.45e-07	1.00856
XLOC_004308	4.39e-11	-1.05908
XLOC_004134	1.78e-08	-1.28648
XLOC_003775	6.52e-07	1.31981
XLOC_003658	3.77e-09	-1.08129
XLOC_003527	1.28e-07	-1.01912
XLOC_003474	5.52e-13	-1.91779
XLOC_003474	2.9e-12	-1.57388
XLOC_002968	3.94e-10	-1.20445
XLOC_002968	3.22e-09	-1.17726
XLOC_002967	3.03e-10	-1.07212
XLOC_002487	2.2e-08	-1.52627
XLOC_002452	3.91e-09	-1.16256
XLOC_002010	2.65e-11	-1.39017
XLOC_002010	8.36e-08	-1.02145
XLOC_001961	8.26e-09	1.05695
XLOC_001496	1.19e-08	1.01369
XLOC_001257	6.27e-16	1.11227
XLOC_001257	1.71e-15	1.09418
XLOC_001246	4.45e-10	1.36227
XLOC_001219	1.16e-09	1.67383
XLOC_000933	1.32e-09	-1.22194
XLOC_000647	1.01e-12	-1.63486
XLOC_000604	7.23e-13	1.35305
XLOC_000111	3.51e-07	-1.24872
XK	1.71e-07	-1.09012
WNT10B	3.71e-11	-1.21907
WNK2	5.01e-07	-1.25007
WIF1	1.02e-07	-1.06574
WDR86	4.01e-12	-1.16083
WDR69	6.94e-07	-1.0307
WDR54	5.26e-10	-1.12421
WASF1	1.04e-08	-1.12285
VSTM2A	5.59e-08	-1.252
VSTM2A	3.13e-07	-1.18843
VSNL1	8.37e-08	-1.50421
VSIG4	8.03e-11	1.57147
VIP	2.39e-10	-1.11904
VGF	1.68e-14	-2.1661
VASP	2.41e-12	1.25978
VASP	9.03e-12	1.21869
VASP	1.27e-11	1.19906
VASP	1.96e-11	1.21168
VASP	2.4e-11	1.23629
VASP	2.98e-11	1.20905
VASP	3.44e-11	1.19128
VASP	6.87e-11	1.18453
VASP	7.5e-11	1.14565
VASP	1.48e-08	1.29686
UNC80	1.16e-10	-1.15361
UNC80	4.75e-10	-1.66989
UNC80	6.15e-09	-1.03359
UNC13A	2.01e-08	-1.33864
UBE2N	6.69e-09	-1.04983
UBE2N	1.41e-08	-1.0186
UBE2N	1.85e-08	-1.03259
UBE2N	3.33e-08	-1.00417
UBE2N	3.49e-08	-1.027
TUBA1C	2.14e-09	1.10937
TTN	5.9e-08	1.06329
TSPAN7	9.33e-12	-1.01041
TRIM53P	3.1e-09	-1.35217
TRIM37	7.03e-07	-1.00554
TRIM36	2.67e-08	-1.22801
TRIM36	2.9e-07	-1.19465
TRIM36	4.02e-07	-1.2089
TNS1	4.93e-09	1.05451
TNS1	3.44e-08	1.0574
TNFSF14	2.84e-07	1.01069
TNFRSF12A	1e-08	1.10324
TNFRSF10D	3.34e-10	1.53949
TNFRSF10B	1.52e-11	1.05805
TMEM8C	3.82e-12	1.3206
TMEM191B	1.41e-09	-1.00527
TMEM132D	2.46e-07	-1.0167
TMC8	3.82e-12	1.00622
TLR5	1.98e-07	1.10232
TLR4	2e-07	1.00763
TLR2	4.67e-10	1.27654
TLR2	1.51e-09	1.23913
TLR2	2.65e-09	1.26337
TLR2	4.28e-09	1.24955
TLR2	1.56e-08	1.2509
TLR2	2.21e-08	1.17753
TLR2	2.45e-08	1.16713
TLR2	5.73e-08	1.06461
TLR2	7.84e-08	1.0759
TLR2	1.18e-07	1.08877
THNSL1	1.15e-11	-1.00366
THAP3	3.68e-19	1.42762
TGFBI	4.32e-10	1.15598
TCL1B	1e-13	1.24087
TBL1X	2.16e-12	1.09237
TASP1	1.37e-12	-1.01396
TASP1	3.4e-11	-1.16538
TASP1	4.17e-11	-1.1239
TASP1	1.43e-10	-1.0649
TASP1	2.28e-10	-1.06583
TASP1	1.05e-08	-1.09092
TARBP1	2.3e-17	-1.16844
TAGLN3	6.32e-07	-1.48626
TAC3	6.85e-07	-1.48743
TAAR5	1.52e-08	-1.35602
SYT5	1.28e-08	-1.29352
SYT16	3.67e-09	-1.38014
SYP	5.21e-08	-1.59101
SYNGR3	1.14e-07	-1.27528
SYCE1	1.27e-10	-1.12741
SVOP	4.32e-10	-1.51116
SVOP	4.41e-10	-1.47528
SVOP	4.95e-10	-1.48246
SVOP	5.94e-10	-1.50253
SVOP	9.12e-10	-1.51007
SVOP	9.14e-10	-1.4671
SVOP	1.56e-09	-1.47015
SVOP	1.61e-09	-1.49228
SVOP	2.34e-09	-1.49172
SVOP	3.15e-09	-1.46203
SVOP	5.63e-09	-1.60704
SULT4A1	2.32e-07	-1.08174
SULT4A1	6.97e-07	-1.19579
STYK1	1.78e-11	-1.31231
STXBP1	2.06e-07	-1.01166
STX1B	1.96e-07	-1.25621
STX1A	1.45e-10	-1.06571
STMN2	8.53e-07	-1.34683
STMN1	6.78e-14	-2.06749
STEAP3	2.79e-13	1.03638
STEAP2	3.22e-07	-1.00364
STAT4	8.2e-12	-1.93567
STAB1	9.9e-12	1.11844
ST7-AS1	1.96e-08	-1.11506
SST	1.17e-09	-2.36503
SSR4P1	7.59e-10	-1.16373
SRGN	4.84e-09	1.05477
SRD5A1	6.99e-08	-1.12914
SPRYD7	1.6e-11	-1.01884
SPP1	3.21e-18	1.98794
SPP1	3.73e-18	1.99874
SPP1	1.35e-17	1.98485
SPP1	1.49e-17	2.00838
SPP1	2.18e-17	1.95834
SPP1	2.6e-17	1.97622
SPP1	3.02e-17	1.96006
SPP1	3.64e-17	1.97498
SPP1	4.98e-17	1.9768
SPP1	8.33e-17	1.92572
SPON2	5.37e-20	-1.66631
SPON2	1.14e-19	-1.62427
SPON2	1.96e-19	-1.61732
SPON2	2.22e-19	-1.62737
SPON2	2.55e-19	-1.60621
SPON2	2.59e-19	-1.65188
SPON2	2.93e-19	-1.64969
SPON2	4.47e-19	-1.60918
SPON2	4.76e-19	-1.66161
SPON2	1.64e-18	-1.61031
SPINK2	5.8e-09	-1.19389
SPATA13	8.94e-14	1.07789
SOCS3	8.75e-07	1.63582
SNX31	1.37e-13	1.61759
SNORA73A	1.34e-07	1.06595
SNORA46	1.34e-08	1.29102
SNORA28	7.91e-07	1.12959
SMTN	2.7e-11	1.01263
SLCO1A2	5.73e-08	1.11149
SLC7A4	2.63e-10	-1.33268
SLC4A11	6.86e-14	1.1266
SLC30A3	3.94e-08	-1.29402
SLC22A9	5.55e-10	-1.08204
SLC22A6	9.09e-07	-1.04615
SLC1A7	5.44e-17	2.1502
SLC17A6	7.9e-08	-1.25589
SLC10A4	3.18e-08	-1.47827
SLAMF8	4.27e-13	1.97692
SIRT5	1.81e-08	-1.08223
SIGLEC14	4.44e-09	1.56947
SIDT1	8.92e-09	-1.28158
SHISA9	3.11e-07	-1.02366
SHISA5	5.23e-11	1.01783
SH2D5	9.23e-11	-1.00832
SFTPD	6.89e-08	-1.14856
SETD7	7.04e-11	-1.26375
SERPINH1	1.99e-12	1.37367
SERPINF1	1.01e-08	-1.07637
SERPINC1	4.26e-08	1.13487
SERPINC1	4.82e-07	1.17043
SERPINA3	3.3e-13	2.28158
SERPINA3	1.73e-11	1.80249
SERPINA3	2.21e-11	2.16183
SDR16C5	6.85e-07	-1.02892
SDIM1	5.91e-11	-1.53978
SCPEP1	4.85e-14	-1.02819
SCIN	1.31e-10	1.52691
SARS	7.74e-13	-1.09473
SAP25	1.32e-13	1.24335
S100A4	2.65e-10	1.18879
RUNX3	5.53e-15	1.13213
RUNX1	9.3e-07	1.00573
RRBP1	6.2e-12	1.0101
RPL13AP17	1.4e-07	-1.0713
RPH3A	4e-10	-1.80207
RNF175	9.7e-08	-1.08694
RNF165	4.57e-12	-1.26962
RHOJ	1e-12	1.03022
RHBDF2	4.49e-09	1.01376
RGS7	6.18e-12	-1.23201
RGS4	6.35e-12	-1.71694
RFPL1-AS1	6.29e-11	-1.2311
REP15	1.01e-08	1.91027
RBP4	1.67e-08	-1.06506
RBM47	2.96e-07	1.07801
RBM3	5.59e-19	-2.13932
RBM3	1.54e-18	-1.60419
RASAL3	1.77e-12	1.09329
RAB3C	1.94e-07	-1.09565
Q958C4	1.09e-08	-1.16585
PVRL3-AS1	2.34e-11	-1.52933
PTTG1IP	4.09e-09	1.09723
PTPRR	1.44e-07	-1.44271
PTPN3	2.08e-10	-1.68848
PTPN3	1.53e-08	-1.3171
PRSS35	2.9e-08	-1.07791
PRSS12	5.58e-09	-1.10865
PRSS12	1.95e-07	-1.0796
PRRT1	1.06e-07	-1.13623
PRPH2	7.94e-10	-1.34786
PRMT8	4.03e-10	-1.84329
PRKACB	6.64e-12	-1.23433
PRDM2	3.4e-10	-1.03847
PPP1R2	9.74e-15	-1.13395
PPP1R14C	1.89e-09	-1.56922
PPME1	4.78e-07	-1.13337
PPM1J	1.44e-09	-1.13762
PPEF1	4.42e-12	-2.24751
PPBP	6.8e-07	1.34183
POMZP3	4.59e-07	1.03566
PNOC	2.2e-10	-1.63039
PNMAL2	1.63e-08	-1.00775
PNMA6C	9.85e-09	-1.06929
PNMA5	2.22e-12	-1.14086
PNCK	6.79e-07	-1.16127
PLD3	1.96e-09	-1.07795
PLCB1	6.57e-12	-1.07173
PKP3	1.3e-09	-1.27212
PIRT	2.15e-09	1.24567
PIP5K1B	3.39e-07	-1.06791
PIEZO2	2.91e-07	1.15313
PHYHIP	6.51e-08	-1.0697
PHF20L1	7.76e-10	-1.01948
PEX6	5.67e-09	1.18657
PEX6	5.35e-08	1.2311
PDLIM4	6.46e-12	1.32068
PDE4DIP	1.56e-11	1.02405
PCP4L1	2.62e-08	-1.46999
PCDH8	9.07e-08	-1.76557
PCDH11Y	5.43e-07	-1.10901
PAX7	5.04e-10	-1.44905
PART1	1.26e-07	-1.42192
PART1	3.49e-07	-1.04415
PARM1	1.4e-07	-1.39665
PAPL	1.77e-09	-1.29437
OSCP1	1.55e-07	-1.00268
OLFM4	1.15e-08	-1.42808
OLFM3	2.73e-07	-1.38341
OLA1	3.5e-10	-1.00298
ODZ3	6.53e-08	-1.06733
NXPH1	1.17e-08	-1.03807
NUPR1	4.02e-12	1.22789
NUDT18	2.84e-09	-1.04396
NRXN3	3.68e-07	-1.09842
NRSN2	1.3e-15	-1.05719
NRSN1	1.38e-09	-1.45714
NRSN1	7.62e-09	-1.52997
NRIP3	7.68e-09	-1.34227
NRIP3	2.54e-08	-1.48046
NPTXR	8.58e-09	-1.08423
NPTX2	1.61e-09	-1.43682
NPR3	1.36e-08	-1.26837
NPPA	1.31e-11	-1.38741
NPNT	6.34e-10	1.01253
NPM2	5.45e-14	-1.0063
NOS2	5.3e-10	-1.03837
NOS2	8.43e-09	-1.03118
NMNAT2	1.28e-07	-1.57253
NGEF	3.66e-10	-1.12952
NGEF	4.6e-10	-1.11504
NGEF	6.04e-10	-1.10091
NGEF	8.13e-10	-1.09976
NGEF	8.55e-10	-1.09555
NGEF	1.06e-09	-1.11605
NGEF	1.4e-09	-1.08327
NGEF	1.56e-09	-1.08211
NGEF	1.66e-09	-1.09108
NGEF	2.58e-08	-1.02782
NELL1	2.96e-08	-1.48018
NECAB2	4.1e-11	-1.25296
NECAB1	1.38e-08	-1.56153
NEAT1	3.09e-13	1.34593
NEAT1	4.92e-13	1.24581
NEAT1	1.22e-12	1.1261
NEAT1	8e-12	1.27222
NEAT1	8.31e-11	1.58986
NAP1L5	1.65e-08	-1.13767
NACC2	2.78e-09	1.02999
NACC2	5.19e-09	1.03942
MYT1L	6.91e-09	-1.74568
MYO10	1.87e-13	1.06011
MYL5	9.3e-16	-1.25617
MYBPH	4.66e-09	1.38545
MSR1	3.71e-11	1.1083
MSR1	2.15e-09	1.08848
MS4A6A	4.43e-09	1.24672
MS4A6A	9.05e-07	1.09332
MS4A14	1.67e-09	1.21936
MRPL10	3.08e-11	1.60794
MLLT11	3.35e-07	-1.18782
MLIP	2.34e-11	-1.71657
MIR7-3HG	1.51e-08	-1.21245
MIR7-3HG	2.13e-08	-1.17604
MILR1	4.62e-11	1.01044
MID1IP1	5.09e-11	1.05815
MIA	2.34e-11	1.73979
MET	7.75e-12	-1.81945
MERTK	4.34e-07	1.24376
MEIS3	5.66e-09	-1.07066
MED23	4.85e-07	-1.01652
MDH1	8.98e-07	-1.0091
MCHR2	1.73e-10	-1.34145
MBTPS2	2.38e-11	-1.0058
MBTPS2	4.44e-10	-1.08475
MBOAT7	1.55e-09	-1.06423
MAP7D2	6.21e-07	-1.31798
MAP4	1.08e-07	-1.33024
MAL2	4.8e-08	-1.73025
MAGEL2	2.75e-08	-1.25508
MAFF	7.24e-13	1.42989
MAFF	9.52e-13	1.44194
MAFF	9.87e-13	1.43939
MAFF	1.22e-12	1.43763
MAFF	3.17e-12	1.40501
MAFF	3.17e-12	1.41245
MAFF	3.33e-12	1.44645
MAFF	7.5e-12	1.42975
MAFF	1.27e-11	1.35232
MAFF	1.29e-11	1.40004
MAEL	5.28e-09	-1.02229
MAEL	5.59e-09	-1.25907
MAEL	7.14e-09	-1.22572
MAEL	3.46e-08	-1.033
MAEL	7.8e-08	-1.00764
MAEL	8.55e-08	-1.10729
MAEL	1.68e-07	-1.19117
LYVE1	3.4e-08	1.14227
LY96	2.04e-10	1.02729
LY86-AS1	1.59e-07	-1.36574
LRTM2	4.81e-10	-1.64054
LRRTM4	2.61e-12	-1.02882
LRRTM4	5.14e-09	-1.06387
LRRD1	2.8e-10	1.26811
LRRC2	9.96e-10	-1.45349
LPIN3	9.62e-14	1.39934
LOC729264	5.72e-10	-1.56526
LOC729178	4.4e-09	-1.1992
LOC727916	5.15e-08	-1.14721
LOC650293	1.24e-09	-1.07179
LOC646241	7.17e-09	-1.20142
LOC644450	2.83e-09	1.18921
LOC644189	1.26e-14	-1.07249
LOC613126	2.02e-07	-1.06017
LOC441052	3.21e-07	-1.3284
LOC440040	2.13e-10	-1.44519
LOC401442	1.06e-09	-1.56701
LOC401220	1.12e-09	-1.28808
LOC399715	2.59e-15	1.31046
LOC389834	3.28e-10	1.30809
LOC389023	4.11e-09	-1.14968
LOC387895	8.87e-08	2.29339
LOC375295	1.22e-09	-1.6398
LOC375295	2.05e-08	-1.43397
LOC375295	5.67e-08	-1.15971
LOC375295	1.01e-07	-1.1159
LOC375196	4.5e-08	-1.0037
LOC286002	1.18e-08	-1.53717
LOC285954	3.09e-09	-1.06787
LOC283737	1.09e-13	-1.72241
LOC283484	2.23e-10	-1.30769
LOC283089	1.83e-11	-1.02348
LOC151760	3.07e-11	-1.26607
LOC147670	1.36e-07	-1.13583
LOC100653017	2.74e-11	1.08368
LOC100652912	3.46e-15	1.00871
LOC100509968	4.17e-11	-1.55332
LOC100508939	1.81e-10	1.05958
LOC100507588	3.78e-12	-1.05021
LOC100507452	1.06e-08	-1.23324
LOC100507387	3.85e-12	-1.06891
LOC100507206	5.44e-09	-1.40701
LOC100507165	1.98e-16	-1.08037
LOC100507165	7.3e-16	-1.16122
LOC100506995	5.86e-09	1.13159
LOC100506791	1.16e-12	-1.26182
LOC100506791	4.63e-12	-1.13289
LOC100506731	3.65e-11	-1.3036
LOC100506532	3.76e-10	-1.34864
LOC100506476	9.85e-08	-1.08288
LOC100506459	1.57e-08	1.02349
LOC100506379	3.95e-09	-1.37448
LOC100506293	1.08e-07	-1.58017
LOC100506274	3.15e-10	-1.61055
LOC100506274	2.62e-09	-1.32772
LOC100506128	6.65e-09	-1.45854
LOC100506124	1.33e-10	-1.10832
LOC100505971	3.08e-10	1.00488
LOC100505702	1.3e-09	1.22276
LOC100505585	8.86e-11	-1.25737
LOC100289341	7.03e-17	-1.17984
LOC100289255	4.29e-08	1.48275
LOC100288814	3.97e-08	-1.05461
LOC100287628	2.57e-13	-1.29767
LOC100287082	8.21e-10	-1.27317
LOC100233156	1.44e-12	1.46892
LOC100189589	4.05e-10	-1.5924
LOC100134259	7.9e-14	-1.07814
LOC100131541	2.72e-10	1.09214
LOC100131289	4.47e-08	-1.02646
LOC100131096	3.41e-13	1.34084
LOC100129973	6.92e-10	-1.28166
LINGO1	6.34e-10	-1.09435
LINC00473	3.09e-14	-1.88941
LINC00473	4.9e-12	-1.6867
LINC00467	8.3e-12	-1.02758
LINC00467	1.62e-11	-1.12104
LINC00467	1.6e-09	-1.06055
LINC00460	8.01e-10	-1.54247
LINC00326	1.27e-08	-1.09735
LILRB3	6.47e-09	1.40583
LILRB1	5.03e-12	1.16595
LEKR1	3.7e-08	-1.06958
LAT2	6.94e-12	1.08343
LAMB1	7.82e-15	-1.34909
LAIR1	1.39e-10	1.08703
KRT83	5.33e-09	1.03685
KRBOX1	3.28e-12	-1.02259
KIT	4.91e-08	-1.00624
KIT	9.36e-08	-1.08152
KIT	1.57e-07	-1.03234
KIT	2.22e-07	-1.03606
KIF1C	6.39e-13	1.0136
KIAA1644	2.91e-13	-1.08974
KIAA1239	2.8e-07	-1.4804
KIAA1045	2.14e-08	-1.01987
KDM4D	7.88e-09	-1.33058
KCNV1	3.51e-08	-1.33834
KCNF1	1.17e-11	-1.0694
KCNE4	1.55e-07	1.37968
KCNC2	7.15e-07	-1.10494
KCNB2	7.89e-09	-1.16698
KATNB1	3.12e-10	-1.01449
ITPKB	4.27e-12	1.17574
ITGB2	1.55e-10	1.0211
ITGB2	1.67e-10	1.02166
ITGB2	2.2e-10	1.02524
ITGB2	3.82e-10	1.01352
ITGB2	6.92e-10	1.01709
INSM1	5.48e-08	-1.45614
INSM1	1.04e-07	-1.31245
INSM1	4.42e-07	-1.1274
INHA	8.93e-12	-1.07425
INA	4.79e-07	-1.10268
IL3RA	1.67e-09	1.07733
IL2RG	7.4e-08	-1.40105
IL25	1.75e-07	-1.07256
IL1RL1	6.1e-12	2.81637
IL18R1	4.59e-10	1.71909
IL18R1	3.47e-09	1.00337
IKZF1	1.32e-11	1.10284
IGLL5	7.2e-07	1.21187
IGF1	1.37e-08	-1.04183
IGF1	2.7e-08	-1.04822
IGF1	2.84e-08	-1.07369
IGF1	5.25e-08	-1.05296
ICA1	2.17e-14	-1.18725
HTR4	1.56e-08	-1.28916
HTR3B	6.44e-08	-1.05366
HTR2A	7.82e-10	-1.2656
HSPB3	1.38e-09	-1.75166
HSPB1	1.64e-20	1.25319
HSPB1	6.04e-19	1.44203
HSPA1B	3.25e-09	1.15056
HSPA1A	7.71e-13	1.44625
HSPA1A	1.19e-12	1.42387
HSPA1A	2.36e-12	1.45816
HSPA1A	3.38e-12	1.44678
HSPA1A	3.62e-12	1.4361
HSPA1A	4.01e-12	1.44899
HSPA1A	4.02e-12	1.42644
HSPA1A	4.08e-12	1.42155
HSPA1A	4.5e-12	1.38831
HSPA1A	5.68e-12	1.42869
HS6ST3	1.57e-08	-1.25858
HS6ST2	3.76e-07	-1.09659
HRASLS5	2.62e-07	-1.2409
HPRT1	2.41e-07	-1.17092
HMP19	6.11e-10	-1.39594
HMGCLL1	7.13e-08	-1.28079
HLA-DRB5	8.27e-07	1.18957
HLA-DRB4	2.65e-09	1.11558
HIST2H2BF	8.96e-11	1.35292
HIST1H2AK	2.61e-12	1.09832
HIST1H2AH	1.3e-12	1.48618
HIST1H2AC	8.83e-14	1.14894
HIPK2	3.24e-08	1.04935
HIGD1B	1.04e-10	1.14473
HGSNAT	7.18e-10	-1.01776
HES5	6.66e-10	-1.05967
HDC	5.93e-12	-1.23638
HDC	6.91e-12	-1.14483
HDC	7.38e-12	-1.09264
HDC	1.8e-09	-1.0051
HAPLN1	2.79e-10	-1.33224
GULP1	5.65e-08	-1.22821
GUCA1B	1.67e-07	-1.83797
GSG1	1.33e-07	-1.52327
GRM7	3.4e-08	-1.37367
GRM5	3.51e-07	-1.16892
GRIA4	2.19e-11	-1.82711
GPRIN2	4.49e-07	-1.13661
GPRASP2	1.06e-07	-1.18275
GPR88	9.93e-09	-1.4975
GPR158	5.98e-08	-1.37662
GPLD1	1.52e-09	-1.22634
GPATCH2	9.37e-15	-1.02849
GON4L	1.98e-10	1.5596
GOLT1A	1.86e-10	-1.64731
GOLGA8A	3.11e-17	-1.10585
GNG3	1.92e-09	-1.42625
GNG2	2.53e-07	-1.19518
GLT1D1	3.03e-08	-1.00624
GLS2	6.42e-07	-1.12515
GLP2R	4.37e-10	-1.1181
GFAP	3.91e-12	1.34998
GEM	3.46e-13	1.28146
GDF15	7.55e-10	1.11333
GDA	2.5e-08	-1.32824
GDA	3.62e-07	-1.43689
GBP2	1.62e-10	1.04173
GAS7	4.07e-10	-1.43533
GAP43	1.93e-08	-1.27504
GAD2	2.63e-09	-2.26486
GAD2	6.99e-09	-1.47401
GAD1	1.57e-08	-1.27455
GABRE	1.78e-11	1.31053
GABRD	1.67e-07	-1.28959
GABRB2	8.95e-07	-1.44692
FSD2	5.94e-10	1.09606
FRMPD4	3.31e-07	-1.08326
FRMPD2	1.61e-14	-2.45946
FREM3	2.06e-11	-1.86894
FPGT-TNNI3K	2.34e-10	-1.13056
FOXJ1	1.71e-09	1.30327
FLT1	1.37e-07	1.02198
FLJ45832	7.69e-08	-1.0741
FLJ33534	1.03e-07	-1.32983
FLJ32063	4.44e-09	-1.78594
FLJ31104	6.43e-12	-1.2568
FLJ25917	7.45e-08	-1.28823
FGF9	8.57e-08	-1.35888
FGF9	2.24e-07	-1.10001
FGF12	6.75e-08	-1.18634
FCGR2C	8.64e-11	1.19952
FCGR2A	5.81e-10	1.02272
FCGBP	5.43e-15	2.16576
FCER1A	2.27e-08	1.55089
FCER1A	1.96e-07	1.48946
FBXO16	7.55e-11	-1.29967
FAR2	3.71e-08	-1.19327
FAM84A	6.11e-10	-1.05791
FAM65C	2.21e-09	1.31523
FAM5B	1.46e-18	-1.04529
FAM19A1	5.44e-07	-1.45799
FAM182B	6.54e-17	-1.25783
FAM167B	7.15e-15	1.59913
FAM153A	1.48e-09	-1.09123
FAM107B	1.19e-07	1.0336
F13A1	1.9e-07	1.09754
EVI2B	1.54e-12	1.18092
EPHB4	5.38e-13	1.80503
EPB41L4B	3.87e-13	-1.33921
ENTPD3	2.96e-08	-1.63091
ENPP5	5.38e-07	-1.04408
ENC1	1.03e-08	-1.42584
EMP1	7.1e-09	1.19056
ELAVL4	4.14e-07	-1.43314
EGR4	2.14e-11	-1.05909
EGFL6	4.37e-08	-1.39121
EFHB	1.58e-14	-1.86122
EFHB	4.12e-07	-1.07563
DRGX	5.43e-07	-1.22299
DOPEY1	3.46e-12	-1.05174
DOC2A	4.06e-08	-1.24248
DMKN	4.97e-07	-1.17193
DLX6	1.48e-07	-1.32316
DLX5	3.97e-07	-1.22182
DLX1	1.12e-08	-1.66718
DLGAP2	2.7e-09	-1.37193
DLEC1	4.97e-08	1.05037
DKFZP434L187	3e-08	1.01209
DHRS11	3.12e-14	-1.01403
DGKI	4.42e-10	-1.1084
DGKB	6.61e-08	-1.07307
DDIT4L	1.02e-10	1.10429
DDAH1	2.59e-09	-1.01468
DCLK1	1.03e-08	-1.65931
DACH2	1.59e-07	-1.43301
CYP4X1	7.51e-09	-1.11728
CYP1B1-AS1	2.11e-18	-1.36047
CYP1B1-AS1	1.56e-13	-1.25996
CTXN3	1.19e-07	-1.94821
CTHRC1	9.98e-10	-1.05858
CTAG1A	3.14e-09	-1.43194
CSDA	1.48e-10	1.43117
CSDA	5.92e-10	1.49223
CRYM	2.24e-09	-1.99192
CRYAB	5.69e-19	1.14559
CRH	3.29e-13	-2.78266
CREG2	7.26e-08	-1.29652
COL27A1	1.9e-09	1.14556
CNTNAP2	5.44e-10	-1.25979
CLSTN3	3.37e-09	-1.45574
CLMN	5.18e-10	1.11323
CLEC2B	1.46e-08	1.05806
CITED1	1.29e-08	-1.31133
CIRBP	1.02e-20	-1.31618
CHST6	1.8e-21	1.60981
CHRNB2	6.66e-10	-1.02614
CHRM4	3.11e-11	1.83741
CHRM3	6.13e-08	-1.1113
CHRM2	1.87e-07	-1.22982
CHRM1	2.49e-10	-1.0709
CHRFAM7A	1.87e-07	-1.23163
CHRDL2	1.77e-09	-1.2174
CHPF	1.19e-10	-1.21873
CHORDC1	1.03e-15	1.22485
CHN1	2.98e-07	-1.11592
CHI3L1	3.17e-07	1.02578
CHGB	1.9e-10	-1.0536
CHD5	1.88e-08	-1.3003
CHAF1B	1.97e-09	-1.12815
CHAF1B	2.86e-09	-1.15153
CHAF1B	3.83e-09	-1.17119
CHAF1B	4.03e-09	-1.13977
CHAF1B	8.33e-09	-1.07575
CHAF1B	1.01e-08	-1.18014
CHAF1B	3.85e-08	-1.0173
CHAF1B	4.3e-08	-1.04614
CGREF1	5.56e-08	-1.04815
CEP41	7.01e-07	-1.22597
CEP104	7.93e-10	1.06462
CDNF	1.29e-08	-1.07922
CDH23	1.74e-10	1.1045
CDH13	2.49e-07	-1.37351
CDC42	3.57e-09	-1.28247
CD44	1.35e-11	1.47764
CD200	1.79e-07	-1.0564
CD200	4.94e-07	-1.44762
CD200	5.28e-07	-1.34188
CD200	5.3e-07	-1.38793
CD200	5.49e-07	-1.34104
CD200	6.28e-07	-1.39345
CD200	7.76e-07	-1.30609
CD163	9.87e-12	2.0001
CCT6B	3.27e-14	-1.70788
CCR5	1.81e-12	1.15589
CCR5	3.96e-11	1.1505
CCR5	5.88e-11	1.15628
CCR5	3.57e-10	1.04188
CCR5	5.77e-10	1.00748
CCR5	1.03e-09	1.09234
CCR5	1.26e-09	1.03143
CCR5	3.18e-08	1.02213
CCNA2	2.47e-10	1.02922
CCL2	1.46e-10	1.76206
CCL2	2.09e-10	1.7495
CCL2	2.3e-10	1.69978
CCL2	2.46e-10	1.79985
CCL2	2.56e-10	1.73221
CCL2	3.14e-10	1.7508
CCL2	3.43e-10	1.70189
CCL2	3.93e-10	1.68676
CCL2	1.14e-08	1.56554
CCL2	1.47e-07	1.50009
CCKBR	5.17e-09	-1.36761
CCDC136	5.65e-12	1.16778
CCDC102A	4.47e-12	1.12461
CBX3P2	4.4e-10	-1.11284
CBLN4	5.07e-10	-1.77841
CBLN2	1.21e-07	-1.00874
CARTPT	3.11e-15	-2.82824
CARD6	9.89e-10	1.14119
CAPS	6.47e-11	1.04523
CAP2	7.65e-07	-1.1666
CAMKV	2.59e-07	-1.07952
CAMKK2	3.83e-16	-1.29513
CAMKK1	1.52e-07	-1.06199
CAMK4	3.93e-11	-1.23932
CAMK1G	1.59e-08	-1.12767
CALY	5.5e-08	-1.27136
CALB1	5.98e-07	-1.78288
CADPS	8.88e-07	-1.34392
CACNG3	1.67e-10	-1.54727
CACNG1	1.92e-08	-1.15732
CA5BP1	7.65e-07	1.38103
C7orf52	2.17e-10	-1.56341
C6orf222	2.95e-08	-1.26782
C6orf221	3.18e-10	-1.04373
C6orf168	6.72e-07	-1.28671
C6orf154	2.31e-11	-1.11369
C6orf118	2.44e-11	1.47377
C5orf55	3.2e-12	-1.08285
C5AR1	1.92e-14	1.46181
C4B	1.18e-14	1.44029
C4A	1.04e-17	1.6467
C3orf80	3.56e-09	-1.56186
C2orf80	9.87e-08	-1.09302
C2orf55	7.29e-08	-1.017
C21orf62	1.11e-11	1.48106
C21orf62	1.45e-07	1.37028
C20orf195	2.84e-11	1.18435
C20orf141	4.17e-11	1.52028
C1QC	4.73e-12	1.29314
C1QB	6.34e-09	1.17616
C1orf145	8.97e-10	-1.16668
C18orf42	6.36e-07	-1.37189
C17orf72	1.53e-07	-1.001
C17orf108	1.25e-17	-1.23603
C17orf102	3.93e-12	-1.84101
C16orf93	2.74e-07	-1.13538
C14orf79	1.25e-12	-1.23715
C11orf41	9.55e-08	-1.27711
BTF3L4	9.28e-09	-1.1096
BTBD11	8.72e-07	-1.25391
BSCL2	1.69e-08	-1.04376
BRWD1	1.23e-13	-1.04355
BNIPL	3.19e-11	1.29965
BFSP1	4.13e-14	-1.26376
BFSP1	1.27e-12	-1.26858
BFSP1	1.61e-12	-1.27742
BFSP1	3.88e-12	-1.11636
BFSP1	4.06e-12	-1.14366
BFSP1	2.26e-11	-1.27248
BFSP1	3.65e-11	-1.18659
BFSP1	3.67e-11	-1.27639
BFSP1	2.38e-10	-1.2193
BFSP1	2.77e-10	-1.18852
BEX5	1.6e-09	-1.55005
BEX2	3.21e-08	-1.05243
BEX1	2.16e-08	-1.27609
BDNF	2.62e-11	-1.7764
BCL2A1	1.83e-07	1.32691
BACE2	7.55e-18	1.17599
B9D1	1.06e-10	-1.00043
AZGP1	1.69e-09	1.10783
ATP8A2	4.88e-08	-1.23564
ATOH7	6.9e-11	-1.73542
ATL1	1.34e-08	-1.04188
ASB2	8.52e-08	-1.0462
ARPP21	2.7e-11	-1.53172
ARMCX5	4.29e-12	-1.00166
ARMCX3-AS1	6.79e-12	1.09068
ARMC3	1.08e-08	1.21427
AQP1	7.84e-16	1.94973
ANXA8L2	5.13e-08	-1.07954
ANLN	1.5e-11	1.28231
ANKRD30BP2	3.43e-10	-1.04444
ANKRD20A9P	1.11e-09	-1.30465
ANGPT2	2.41e-08	1.68891
ALS2	2.43e-09	-1.05292
ALKBH6	6.86e-13	-1.01683
AKAP5	7.84e-08	-1.47961
AKAP5	7.92e-08	-1.28861
AKAP5	1.7e-07	-1.21887
AKAP5	2.7e-07	-1.23093
AKAP5	4.62e-07	-1.25176
AKAP5	7.47e-07	-1.21029
AIF1L	4.7e-08	-1.11323
AHSA2	2.63e-12	1.08682
AFF1	4.97e-08	1.17281
AEBP1	9.41e-09	1.17343
ADCYAP1	3.96e-10	-1.42688
ADCY2	1.11e-07	-1.16311
ADAMTS1	8e-11	1.32578
ADAMTS1	1.59e-08	1.08892
ACOT4	2.29e-14	-1.26496
ABCC12	9.83e-09	-1.26793
2023-03-11	5.21e-10	-1.62421
0	5.53e-19	1.54081
0	1.59e-17	1.13556
0	6.93e-15	1.12857
0	4.15e-14	-1.26292
0	2.66e-13	1.22348
0	4.22e-13	1.70942
0	6.48e-13	1.05241
0	7.01e-11	1.04779
0	1.23e-10	-1.34105
0	1.25e-10	-1.27912
0	1.67e-10	1.03693
0	2.08e-10	-1.01686
0	2.16e-10	1.51457
0	2.71e-10	-1.08937
0	1.03e-09	-1.01791
0	1.78e-09	-1.06878
0	4.16e-09	-1.18643
0	5.14e-09	-1.11841
0	6.97e-09	1.8318
0	7.49e-09	-1.42836
0	3.73e-08	-1.07454
0	7.32e-08	-1.08648
0	7.46e-08	-1.02241
0	8.99e-08	-1.21149
0	9.49e-08	1.01346
0	1.81e-07	-1.15728
0	1.95e-07	-1.10627

## Sheet: intersected DEGs
		intersected genes between GSE5281 and GSE122063
		Gene symbol
		SPP1
		ANGPT2
		SOCS3
		SNX31
		CHST6
		SCIN
		CD44
		MAFF
		KCNE4
		GFAP
		PDLIM4
		ANLN
		VASP
		ZBED6
		EMP1
		BACE2
		ITPKB
		AEBP1
		AFF1
		PIEZO2
		COL27A1
		CARD6
		SLC4A11
		TUBA1C
		DDIT4L
		TBL1X
		LOC100131541
		CEP104
		MYO10
		TNFRSF10B
		SRGN
		TNS1
		HIPK2
		ZFP36L1
		GBP2
		FAM107B
		RHOJ
		NACC2
		ZFP36L2
		FLT1
		KIF1C
		RRBP1
		B9D1
		THNSL1
		PNMAL2
		MDH1
		PHF20L1
		MAEL
		SHISA9
		CHRNB2
		GPATCH2
		SDR16C5
		IGF1
		BRWD1
		NUDT18
		UBE2N
		CHGB
		CD200
		CHRM1
		SERPINF1
		PLD3
		SULT4A1
		RNF175
		C2orf80
		SARS
		RAB3C
		NRXN3
		INA
		CHRM3
		AIF1L
		GLS2
		SYCE1
		CAMK1G
		CHAF1B
		NAP1L5
		TARBP1
		HPRT1
		FGF12
		ICA1
		MLLT11
		FAR2
		MIR7-3HG
		RGS7
		ATP8A2
		C14orf79
		VSTM2A
		HS6ST3
		BFSP1
		ABCC12
		CALY
		HMGCLL1
		CDC42
		GABRD
		CITED1
		CIRBP
		MAP7D2
		MAP4
		KCNV1
		UNC13A
		EPB41L4B
		NRIP3
		CADPS
		STMN2
		LAMB1
		LY86-AS1
		CCKBR
		GPR158
		OLFM3
		HMP19
		PARM1
		ENC1
		GNG3
		ADCYAP1
		NPTX2
		FAM19A1
		NELL1
		ZBBX
		VSNL1
		SVOP
		LINC00460
		CACNG3
		BEX5
		NECAB1
		PPP1R14C
		NMNAT2
		LOC100506274
		DCLK1
		PTPN3
		RGS4
		MAL2
		ATOH7
		HSPB3
		CALB1
		RPH3A
		STAT4
		CRYM
		STMN1
		PPEF1
		SST
		CRH
		CARTPT
