# Supplementary material for: Deciphering molecular bridges: Unveiling the interplay between metabolic syndrome and Alzheimer’s disease through a systems biology approach and drug repurposing
Source: PLoS One. 2024 May 29;19(5):e0304410. doi: 10.1371/journal.pone.0304410 (PMC11135670; doi:10.1371/journal.pone.0304410)
Supplement: S2 File — Explore the genetic landscape of MetS-related diseases, including hypertension, diabetes, and non-alcoholic fatty liver disease (NAFLD), through the text mining method and uncover shared genes with differentially expressed genes in Alzheimer’s disease. (XLSX) [file pone.0304410.s002.xlsx]

## Sheet: AD+DM
Coremie	CTd	Genecard	Intersected genes from three databases related to Diabetes		Intersected genes related to Alzheimer and Diabetes
INS	CAT	ABCC8	ERCC5		CD44
DIANPH	TGFB1	GCK	SUMO1		SERPINF1
GCG	SOD1	INS	MMP7		RGS4
WFS1	INS1	HNF1A	DTNBP1		CHRM1
EEF1A2	TNF	KCNJ11	ZG16		GPR158
KCNJ11	TGFB1	HNF4A	GRM2		SOCS3
TNDM	RELA	WFS1	CXCL13		ADCYAP1
HBA1	PPARG	HNF1B	SLC22A2		NAP1L5
CRP	RELA	INSR	SERPINF1		UNC13A
AKR1B1	IL6	PDX1	STK25		CHRM3
ALB	IL1B	NEUROD1	BMP3		CALB1
IGHD1-14	FN1	PAX4	CD160		STAT4
INSR	NOS3	PPARG	ALDOC		CDC42
SLC5A2	NOS3	AVPR2	NUDT1		TNS1
IAPP	PTGS2	INS-IGF2	SELL		HPRT1
ABCC8	NOS2	AQP2	CCL19		AEBP1
ADIPOQ	GSR	ACE	FOXE1		CARTPT
CNBP	VEGFA	IL6	NEFH		TNFRSF10B
GCK	SOD1	TCF7L2	CTDSP2		GFAP
ZGLP1	PTGS2	ENPP1	ROR2		IGF1
HNF4A	NOS2	AKT2	MAOA		BACE2
PDX1	ADIPOQ	SLC2A2	HDAC7		SPP1
LEP	CCL2	IRS1	COQ9		CD200
BMND7	CPT1A	GLIS3	PMF1		SST
BMND8	TGFB1	AVP	CRELD2		CHGB
SLC2A4	IL6	FOXP3	CD82		FLT1
DCAF17	SOD1	KLF11	DRD3		CRH
HNF1B	RELA	SLC30A8	PTP4A2		ICA1
SLC2A2	TNF	BLK	NDUFS4		VASP
HNF1A	BCL2	HFE	SF3B6		NRXN3
EGFR	PPARA	RETN	TF		LY86-AS1
MPV17	CASP3	CDKAL1	ASS1		AFF1
SLC19A2	BAX	LOC126862549	UNC13B		MIR7-3HG
DPP4	LEP	AQP5-AS1	PDP1		HSPB3
GLP1R	MPO	IGF2BP2	FUT4		NPTX2
HYMAI	NOS3	LIPC	ARAP1		CADPS
PDHX	NCF1	PVT1	GSTP1		RRBP1
BW15	BCL2	PTPN22	KRT15		CCKBR
IGHD1-7	PPARGC1A	SLC2A4	GFI1		ANGPT2
GIP	SOD2	ZFP57	OSGEP		LAMB1
RETN	SOD2	IRS2	IRX3		NELL1
NOS3	ICAM1	C12orf43	KLF4		KIF1C
MELAS	SERPINE1	CEL	ATP7B		PTPN3
DMPK	SLC2A4	MTNR1B	MIA2		ATOH7
PPARG	VEGFA	VEGFA	NENF		SLC4A11
MAP4K2	SREBF1	PPP1R3A	TCP1
RFX6	SLC2A4	LMNA	CMA1
LAD1	IFNG	RFX6	PAWR
PTPRN	BAX	PTPN1	TAB2
MGAM	PPARGC1A	CAPN10	LGR5
PTPN1	NFKB1	IER3IP1	RAB5A
ACE	PPARA	ADIPOQ	TMEM244
APOB	AKT1	NIDDM4	DAND5
IRS1	GPX1	TFR2	B2M
PPY	CYBB	EIF2AK3	GLIPR2
COPD	CPT1A	MEG3	IL20RA
ARCN1	CPT1A	CTLA4	UTS2R
SST	IRS1	PON1	KLRG1
PAX4	ADIPOQ	IGF2	CLEC4M
EIF2AK3	NR1I2	TBC1D4	GYPA
AVP	MMP2	IL6-AS1	TAC1
GLIS3	PON1	LOC126859963	GPX4
PPARA	FN1	APPL1	SNCA
G6PC	IRS2	RBPJ	ESRRB
NEUROG3	LEPR	SLC19A2	CDK16
FOXM1	SIRT1	MIR126	OSTN
ZDHHC23	NCF1	MC4R	PROS1
AGT	IRS1	GAS5	SOCS4
CST3	SIRT1	CDKN2B-AS1	MALL
PRKAA2	PPARG	PTF1A	GAL
PRKAB1	CASP3	IL2RA	MBD2
PRKAA1	CP	RBPJL	NPHP3
CIMT	TIMP1	MT-TL1	TSEN54
SLC30A8	GPX1	ALB	ZFYVE9
REN	IRS1	MAPK8IP1	GNLY
IRS2	ACE	WRN	AK1
GAD2	CD36	HMGA1	NEU2
ZFP57	SLC2A2	MIR29A	ALDH1L1
PPM1B	ADIPOQ	MIR125A	SLC29A4
CISD2	FAS	HLA-DQB1	TRAF6
WRN	ICAM1	HYMAI	PTGER2
AGPAT2	SIRT1	GPD2	NTRK2
LPL	EDN1	LEP	MFGE8
AGER	SLC2A1	TNDM	PFKFB2
NAMPT	RAC1	SPINK1	LCLAT1
IGF1	MT2A	LOC110121472	ALOX5AP
PON1	NR1I3	TNF	RIPK3
SERPINE1	PCK1	PLAGL1	CAPNS1
NIDDM2	AGT	GCG	GALR3
CAPN10	SERPINE1	EPO	EGFR
SLC5A1	TP53	BSCL2	CYSLTR1
CABIN1	CYBB	MIR29C	CREB1
MGEA5	EDNRB	MT-TE	MASP2
GIPR	AKT2	SOD2	ENPEP
EHMT1	TIMP1	SOCS1	SCT
P2RY12	UCP2	LEPR	PVALB
TP53	CBS	SUMO4	F10
LEPR	EDN1	HLA-DQA1	COMP
PCSK9	CYBA	PRMT7	ABCC5
FN3K	CYP1A1	ALMS1	UBE2H
NR3C2	FAS	AKR1B1	CCNE2
GCGR	ATF3	AP4B1-AS1	CCT3
SLC30A10	ACOX1	HLA-DRB1	RAD50
PLAGL1	PRKCA	HFE-AS1	MVK
APOA1	CYBA	GATA6	NCL
MOK	BCL2L1	IGF1	PSMD10
PTF1A	POMC	IL1RN	HRH1
LINC00914	INSR	MIR21	BHLHE40
AHSG	GSTM1	IAPP	HDAC11
C19orf80	UCP2	LINC01370	CASR
AOC2	MMP9	CRP	MTPN
TXNIP	LEPR	DNAJC3	PGR
MAFA	BCL2L1	LOC126807011	MT-CO1
SIRT1	HNF4A	MALAT1	GPR84
TRMT10A	CCND2	AGER	MAPK11
FOXO1	OGG1	POMC	MIR22
NUCB2	CDKN1A	FTO	PLG
TNFRSF25	EGFR	GAD2	IL36RN
PRSS58	PRKCB	PTPRN	PANK2
CAT	LEPR	MTHFR	SFTPC
AOC3	SLC2A2	STAT3	SLC2A4RG
FGF21	TNFRSF1A	APOE	MPHOSPH9
ACE2	CASP8	APOB	HCN4
ACP1	C3	NOS3	MGAT3
PPP1R1A	CYP1A2	WFDC21P	ADRB3
RBP4	RETN	MIR206	PTRH2
LEPROT	VEGFA	MIR657	HDAC1
IL2	ATP2A2	AHI1-DT	CAV2
TSC1	PTPN1	BDNF-AS	CHRM3
KSS	BCL2L11	GHRL	TOMM40
NKX6-1	PRKCD	IGF2-AS	MBOAT7
IFNG	EDNRA	PDZRN3-AS1	MIR196A2
PTH	GCK	ITPR3	TERF1
AIDA	TXNIP	UCP2	UCP3
ATP6AP2	PDX1	H19	CKMT2
GH1	CAV1	CELA2A	SLC13A3
PLG	S100A6	MAFA	GALNS
ERBB2	HP	CAT	SERPINA3
SLC2A1	GCG	MIR17	FBXL4
IDE	ATP2A2	MIR155	UGT8
APOE	ACE	UCP3	SLC4A4
ANKS1B	PDX1	ADRB3	AOX1
FNDC5	LEPR	LPL	EEA1
CD4	CASP3	IDDM15	IL1R1
PPBP	KCNJ11	MIR34A	TMEM147
NKX6-2	PKLR	IDDM6	SYT4
OGT	AGT	DPP4	APOC1
PDE5A	SLC1A2	AGPAT2	ARID1A
ZC2HC1B	MFN2	IFIH1	SDHA
OR8A1	GPAM	MT-TK	VEGFB
LOC643770	BRAF	LOC110121471	KLRB1
CBX3P2	ID1	PCSK1	FANCD2
DUPC1	COL4A1	SERPINE1	IL2RG
PGAM1P1	LIPC	MIR145	KLF3
TRL-CAG1-7	GCK	CDKN2A	FZR1
MIR3916	GPD2	IDDM4	ERBB4
MIR4532	ABCC8	CCR5	GPHN
MPFD	SIRT1	IDDM11	SLC6A2
LINC00354	AGT	IDDM17	DMRT1
SGK494	HBA1	PLIN1	MIR31
ARAP1-AS2	ITGA1	MIR192	MIR146A
PLA2G7	DDIT3	IDDM8	MIR33A
VEGFA	FOXO3	NIDDM2	SLC25A37
TCF7L2	PDK4	YIPF5	MSN
SORD	TNF	SLC2A1	NFATC4
UCP2	TGFB1	ICAM1	PRL
MYC	TIMP2	AGT	CD55
HFE	MRAS	TGFB1	SMAD3
NPHS1	TRP53	GAD1	PRKAR2A
NOX4	NOTCH2	MEN1	CACNA1E
IL6	PON1	MIAT	PEX14
NFE2L2	NOS3	IDDM7	MIR19A
IDDM9	ETS1	IDDM13	PLTP
GABPA	MAP3K5	LOC101928371	SLC25A1
CELA1	CX3CL1	IDDMX	EZH2
APOM	CYP4A14	NEUROG3	PELO
IL4	TGFBR2	APOA1	MIR192
EDN1	CPT1B	CCL2	MAP3K14
FFAR1	HIF1A	IDDM3	TNFSF15
NLRP3	S100A6	KCNQ1	SLC9C1
OR7E66P	HPX	PIK3R1	CXCR2
TRE-TTC3-1	VEGFA	MT-ND1	CD40
NEUROD1	KDR	CP	SCD5
INSRR	CDO1	MIR140	GPR22
VWF	ALPK1	IDDM18	SLC47A1
TXK	TNFRSF1B	MIR30E	EGR1
OR52E4	ADRB1	IGFBP1	KHK
2023-09-08	IFNG	IDDM23	IFNL3
GLO1	TCF7L2	IDDM24	PROKR1
PRSS1	GAS6	R3HDML-AS1	ABCB1
KRAS	WFS1	RBP4	SCUBE1
BRAF	NOS1	AGTR1	HUWE1
MLX	NOS3	VDR	CDH17
SERPINA12	ECE1	GCGR	IL17A
CDKN1A	CYP3A23-3A1	HAMP	TMPO
IGFBP1	THBS2	GLP1R	OXCT1
BSCL2	CD68	SOD2-OT1	LTBP2
FXN	HK1	SLC29A3	CYP2A6
DNAH8	ATP2A2	HHEX	GP6
FABP4	IRS2	CISD2	CRYBA2
BRCA1	COX2	AKT1	GTF2F2
ADIPOR1	BHMT	TH	DLG4
OR7E22P	CYP2B10	HNRNPUL2-BSCL2	STC1
VCAM1	ATF3	FOXC2	MYH3
LDLR	HNF1A	RRAD	PLA2G4A
IDDM7	MIR205	MIR216A	LDHA
TNFRSF10A	KL	IL10	ANKRD11
MTHFR	MIR27A	PPARGC1A	FGF4
KL	ID1	ADRB2	UOX
IER3IP1	ENPP1	CDKN2B	PLD5
VAMAS6	CAPN10	PPARA	ATG4D
CSF2	HHEX	BMP6	MTCH1
POLR2D	REN	MLKL	HK1
CDH1	HMGA1	IL1B	ARRB1
IDDM4	IL6	LIPE	IL17RB
PTK2B	TGFBI	SLC5A2	MCAM
GCKR	ADAMTS9	AIRE	PFKM
SELP	GLP1R	GCKR	SGMS1
APOC3	INS2	LINC01672	PPT1
VIM	MIR141	ATM	MR1
CYCS	TNF	DCAF17	F8
ADIPOR2	HSD11B1	BDNF	ACHE
HDL3	CRP	CD36	TNFRSF12A
AVPR2	SPP1	HP	SERPIND1
CP	STAT3	MIR99A	PPP1R3A
NELFCD	PEPD	IGF1R	TXNIP
JPH3	CASP3	SOD1	IL27
CNDP1	MMP2	NAMPT	TRPM5
CA1	PON1	IGFBP3	MTMR9
ERVW-1	PAX6	CAV1	POLR2D
SUMO4	CTSD	POLR1C	CA7
IL13	AUTS2	MIR375	AGO1
PRNP	CP	SHBG	PRKCE
ZNF627	PRKCE	EDN1	GLIS1
CETP	CAT	REN	NAPA
FN3KRP	MAT1A	CPE	DIRAS3
ESR1	CYP3A11	TUG1	PPP1R2
LCN2	CRP	IL18	FOSL2
SPINK1	MAP3K5	SST	TUBA4A
CD274	MIR98	PMM2	PTPN1
DNAJC3	MIR30A	PCBD1	LEAP2
PTPRN2	SOD2	APOC3	IFITM3
ONECUT1	SFRP4	LOC113687175	B3GNT3
HBAP1	RNF6	VCAM1	CRYGD
CALM2	ND1	NPPB	EPB41L4A-AS1
MLXIPL	ATP6	MIR146A	PYGL
NIDDM3	MMP9	MMP9	NOD1
TVP23B	CYP3A2	FAM167A	AKAP1
FAM63A	GLIS3	CETP	LY75
PSORS8	MIR214	TP53	HSPA9
SLC22A31	GCKR	GNAS	MT4
CCDC107	CISD2	MEG8	SERPINB1
FAM205A	CMIP	GHR	FGA
CYCSP27	PSMD6	HBA1	IGFBP1
C6orf52	AGTR2	MIR181A2	FOS
KIAA0754	ATP2A3	IDE	KCNQ2
FAM160A1	ESRRA	GNAS-AS1	NTN1
HMGA1P8	HP	MIR132	SIL1
NIDDM4	PON1	MIR26B	CEBPG
LINC00540	NUS1	AOC3	TNFRSF1B
FAM170B-AS1	AIFM1	VWF	CACNA1S
SLC29A3	INPPL1	GH1	CORIN
TCEAL1	TLR4	JAZF1	CASZ1
HAGH	SCTR	MIR197	CDKN2AIP
H3F3AP6	VDAC1	ICA1	EPM2A
CCND1	RELA	CTNNB1	PC
CYB5R4	NEUROD1	LEPQTL1	PKMYT1
TNFRSF11B	JAZF1	MMP2	SLC26A9
CALM3	GPD2	STAT1	WRN
KBTBD2	PAM	NAGLU	SDF2
TMEM63B	CYP4A10	IFNG	AKT1S1
PCK2	CYP2B9	SLC12A3	NOS1AP
ART2P	AOC3	SELE	IL33
VASP	CAV3	IL4	CIT
BW54	MAPK8IP1	NOS2	SETD7
ABCB1	AXL	CXCL8	SEC14L4
CDKAL1	MME	AQP7	ZFHX3
FOS	HECTD4	GPT	KRT5
HFM1	IL10	NIDDM1	FOXD1
MS	ADCY5	MIR143	KITLG
KLF11	CASP3	UCP1	MAP4K4
CALM1	KIF5B	MIR199A1	HAS1
CSF3	GRB14	TNFRSF11B	PPA1
CYBA	ACSL1	FLT1	ERN1
2023-09-03	IAPP	PTPRN2	ADAMTS5
ITLN1	SNAP25	G6PC2	GATM
ALMS1	SHBG	NARS2	CDH4
SLC3A2	ADRB3	GGT1	CDKN3
RAD51	GNB3	NPPA	APPL1
FGF23	NFATC2	ADIPOR1	CELF4
NKX2-2	AKR1B1	SNHG6	CDKAL1
MTPN	CCDC92	TRMT10A	PDYN
CCL2	ITLN1	LPA	STXBP3
NAA50	SLC9A1	BMP2	ARHGAP22
NBL1	MIR92B	TLR4	NPC1
INSM2	NKX6-1	BGLAP	ALDH9A1
G6PC2	MIR200A	MIR377	RASSF1
PRKCB	VPS26A	CCN2	PAK2
MGP	ACOT1	TAB2	CDX1
CD36	PROX1	SELP	SGPP1
GDF15	PCSK2	ABCA1	ARNT2
LOC100508689	LEP	MAPK1	CBR1
SREBF1	THBS1	CAVIN1	APBA1
GATA6	KIF1A	NR0B2	HPSE2
APLN	MIR375	CDKN1C	SNHG16
PNPLA3	MIR222	MIA3	IGF1
CIDEC	PCX	NR3C1	ITPK1
SCARB2	PCX	NIDDM3	G3BP1
SLC2A3	MAEA	MIR483	NT5DC1
RHO	PRKCE	SIRT1	ARAP1-AS2
CDKN2A	LEPR	FXN	GDF15
IGFBP3	CHRM2	CST3	GZMM
BRCA2	USP48	HMGCR	UBB
PLAT	ABCC4	FOXA2	BBC3
RET	PAX4	NPHS1	FADS1
CYP4F3	AGER	PRKCB	CYP2C19
CXCR1	FASLG	APOA5	APOBR
HLA-DRB4	DGKD	PNPLA2	KPNA2
AKR1A1	MIR423	HJV	CLEC4E
TH	MIR532	MIR20A	MGAT4B
CYP19A1	PRKCQ	PTEN	RASGRF1
THBD	AR	MIR122	C3
CTNNB1	MFGE8	MC3R	EMP2
PNLIP	PIK3CG	CFTR	CASC8
FABP2	GP2	ST3GAL4	APOC4
FOXA2	IGF2BP2	LDLR	DNM1
CDK1	ALB	CAMK1D	USP7
NIDDM1	MIR17HG	SERPINF1	SERPING1
PROC	INSR	CXCL10	SLC35D2
UTS2	KCNJ11	FABP2	RACGAP1
SHBG	ADRA1A	GIP	PSMD3
ITIH4	HMG20A	ACE2	BCAM
DNASE1	HNF1A	MLXIPL	HLA-DRA
AGTR1	C2CD4B	MTOR	SLC17A3
TERT	MIR10B	PIK3CG	MICU1
AR	AOC3	PIK3CA	ESRRA
TXNRD1	ST6GAL1	DUT	SLAMF1
UCP3	CD69	PON2	KDM5A
YIPF5	NR0B2	MIR217	CNTFR
SCARB1	THBS1	HLA-DPB1	WNT3
C2orf47	IL13RA1	NPY	CST3
KRBA1	MIR144	MIR27A	VASH1
PSTK	CNKSR2	CASR	MGST1
CCDC13	ITPR3	HLA-A	CYP7A1
TMEM217	CTSH	PLAT	RABEP2
LINC00523	CDKAL1	MIR223	ALPP
LINC00969	DGKH	PPP1R15B	NPPA
COPD5	ZFAND3	KCNQ1OT1	NCOA3
RPS6P4	SLC11A1	LTA	ALDH6A1
TMEM178B	HP	FABP4	G6PC2
MIR217HG	PAX4	FGF2	GRWD1
MDM2	IL2RA	IGFBP2	CTSB
TXNDC5	LEPR	IL17A	SIRT2
DMD	SLC10A2	FOS	CACNA1H
GPBAR1	SLC51A	MIR134	FAM3B
APOA5	CCN2	RARRES2	CAV3
ENHO	KLF14	PRL	CREBBP
PDK4	HP	GSTM1	BRINP3
CD44	SLC22A3	TG	TUBA1A
BTN2A1	MIRLET7D	PRKAA2	LRBA
BCL2L1	ABCC8	KCNJ5	DPP7
PDC	PLEKHA1	NFKB1	SPP1
SOST	MIR126	NOTCH2	SFTPD
SCT	HSD11B2	IL2	TRPA1
KRT20	MIR142	AHSG	FDFT1
NAT8	SGK1	FGF21	REXO1
SYNPO	BDKRB1	AGRP	NELFCD
HSD17B6	ENPEP	PPARGC1B	CTSK
SELE	CASP12	ADIPOR2	HNF4G
LCAT	MDK	ACP1	LINC00324
GLB1	NKX6-1	CIDEC	PRMT1
TYR	INS2	F2	GRM1
HLA-DQB1	SLC9A3	PEA15	PDE4D
GLIS2	A	NPC1	TRPC4
APP	FGF2	MIR23A	ITGB8
CCL4	KSR2	HLA-B	PTGIR
2023-09-06	SNAP25	TF	FOXE3
OR7E55P	MIR192	LINC02605	ACAA2
HSP90AA1	TYK2	CALCA	ARID2
ANIB2	MIR221	MIR124-1HG	STAT1
BCL2	AIFM1	LCN2	CARD16
PGR	KCNK16	CLCNKB	MYOCD
HOOK2	UBE2E2	MAPK8	EFEMP1
DHFR	KCNJ11	MIR221	UCHL3
ANGPTL3	YY1	CTRC	SDS
IL10	ATP2A3	SMAD5-AS1	CASQ1
PON3	ZFP57	SNHG18	IRAK1BP1
SERPINF1	MTNR1B	MPO	DBP
SLC19A3	AOC3	G6PC1	COL5A3
LYPLAL1	MIR140	F5	UBASH3B
HTR1A	SLC51B	LOC126805877	DYRK3
MALAT1	PPP1R3A	CDC123	PFAS
PON2	MIR140	MGAM	RPLP0
ABCD2	THADA	DNAJC6	YWHAG
ART1	KCNQ1	MATN4	CCR6
GPR119	TINAG	FOXO1	ARX
TGM7	HLA-DQA1	APLN	SPPL2A
MUC16	FTO	BBS1	SCGB1A1
ISG20	S1PR5	MIF	CTRC
PDCD1	PFKM	CCL5	RNF216
SLC5A11	IL27	MIRLET7D	BLVRA
SERPINC1	IL19	SREBF1	DNM3OS
POU5F1	MIR127	THBD	CASC15
OPLL	JADE2	MIR181A1	AQP3
PARK2	S1PR4	COG2	IGFBP6
CDK2	CNDP1	PRKAA1	SRD5A1
MLH1	MBL2	CLEC16A	SLC37A2
BGLAP	LEPR	PGR-AS1	VPS37A
AREG	MIR215	MIR148A	PHACTR2
CA3	CHRM2	MIR210	LAD1
TBC1D4	SIRT3	ESR1	MAPK8
STAT3	MIR181C	TERT	ACVR1
MBP	MIR195	SGK1	KLB
SOX2	MOK	THADA	CCDC91
PNPLA2	HK1	ANGPT2	XPNPEP3
C1QTNF3	AGTR1	CERNA3	MAPK13
MET	PTPN22	UMOD	NTF3
BIRC5	SERPINF1	CYBA	GTF2B
PTGS2	ADIPOQ	ADM	EXTL3
ABCG2	C1QTNF6	PLTP	KRT18
NCAM1	TMEM18	CNR1	CDK5RAP3
CXCR4	MIR487B	B2M	MZF1
HMGCR	CYP19A1	AMBP	MIR25
CHRNA4	PCSK2	SORD	RFX6
CD34	MIR203A	MIR30A	SMTN
MYCN	MIR33B	TPO	PCBD1
THADA	IGF2R	PPARD	HOXD3
JKAMP	MIR204	PGF	MKI67
OR2A4	FAM234A	PYY	LGALS13
WDR54	HDAC4	SOCS3	ATXN1
CNTD1	MTHFR	MIR150	CPOX
PRSS3P1	ZC3HC1	GNB3	NUDCD3
ZNF584	AP3S2	ITLN1	LCP1
FAM159B	INS2	HIF1A	IGBP1
DEL18Q	MIR628	PTGS2	PITRM1
HLA-DRB1	S1PR2	CYP19A1	GHRHR
AGXT2	NEUROD1	SH2B3	CD47
SARS	SERPINA3K	PLA2G7	PPP1R1A
SORCS1	MIR339	LOC126807536	TRPV3
KIT	PAX6	HMOX1	CLDN1
SARS2	TNFAIP1	FNDC5	ICOS
ALDH2	C2CD4A	BAIAP2L1	ACTA1
EGF	IL20	CYP3A4	RMST
CASP8	MIR4516	TXNIP	PIP5K1B
CD86	ALPK1	GPX1	MT1A
ODC1	EPC2	ANGPTL8	BEND3
CELA3B	MIR483	NFE2L2	PSCA
PPARGC1A	IAPP	MIR214	LINC00540
IL2RA	MIR377	IGF2R	EPHB2
PASK	RYR2	GFPT1	PYCARD
MNX1	THBS2	SPP1	SCO1
SCFV	MIR130B	PARP1	SOX2
EPO	HLA-DQB1	MIR133B	SPHK2
HK2	USP15	FBN1	CD1C
FHIT	CNDP2	SOD3	AVP
BBS5	MIR1306	FOXM1	WLS
SNCA	GLIS3	ANGPTL4	NBN
IL3	A	ADAMTS9	NFE2
PML	SMIM43	MTTP	S100P
GFAP	HLA-DRB1	MIR15B	RBFOX3
MS4A1	MIR125B1	NR1H2	PROZ
TWIST1	SLC29A3	MICA	GK
CD80	VDAC2	GPR35	GNAI2
TBC1D9	BACH2	MIR93	SLC39A7
NR4A1	MIR26A1	AR	ILF2
NF1	ZNF257	MIR130A	DEFB1
CXCL8	CREM	MIR142	SARS2
SLC6A3	MIR744	TSPAN8	ACAT1
PIK3R6	MIR145	SLC5A1	MPP7
FLT3	HLA-DRB5	ALDH2	POU1F1
CD2	MIR335	IL6R	LCT
MT-TL1	ELMO1	CDKN3	MTRNR2L1
LHCGR	MIR409	PCK1	KLF16
BBS2	MIR1296	ISL1	GREB1
IGF2	CLEC16A	MIR493HG	NEUROG3
RPL17	MIR1249	HSD11B1	PNMT
OLR1	MIR885	PNPLA3	MXD4
NRAS	SH2B3	GYS1	TNFSF10
NOS1	ADCY8	SLC17A5	ULK1
NFKB1	MIR151A	FADS1	ADORA2A
CD28	FBXW12	TNFRSF1B	E2F1
MBD2	MIR1226	HBB	COIL
GFPT1	ADCY3	MEF2A	LAG3
PVALB	GRM5	F3	CDX2
MUL1	MIR1307	PRKCZ	FGF19
PF4	MIR2116	FAS	MAP2K6
GNB3	MIR432	KNG1	MCM3
PDYN	MIR939	MIR22	SNAP25
SLC2A13	MIR1228	PTPN2	SOX12
PTX3	ABCC8	ENSG00000276919	FURIN
AMPH	ACE	LCAT	DEFB103A
MGMT	APPL1	GSK3B	FN3KRP
ZYG11A	BLK	MIR146B	PPP1R3B
BW61	CAPN10	PCK2	FGFR2
ZAR1L	CCR5	FGFR1	AMY2A
ZNF645	CEL	GAPDH	PTK7
JUN	CTLA4	TAP2	TNMD
MSH2	DCAF17	SLC40A1	IL22
NANOG	DIS3L2	NOS1	ALDH1B1
BW22	DNAJC3	SOX13	NOX4
PIK3CA	EIF2AK3	MT-ND4	RETNLB
TF	EPO	PTPN3	FKBP1B
MLN	FOXP3	MAPK14	CXXC5
DECR1	GAD2	POLG	PTCH1
TYMS	GCK	FFAR1	AMACR
TRIM72	GCK	SLC2A3	MIR197
C5	GLIS3	APOA4	ZNF503-AS1
CYP1A1	HFE	SERPINC1	GAB2
IFNA1	HNF1A	LRP5	HES3
SOX13	HNF1A	TMX2-CTNND1	EPHX2
MUC1	HNF1B	KL	ANXA5
NANOGP8	HNF4A	APOA2	PRLHR
CHDM	HNF4A	HSPD1	MIR185
HP	HYMAI	SERPINA12	PARP1
RB1	IER3IP1	LNPEP	CD34
IL15	IL1RN	MIR23B	PRKCSH
ZNF512	IL2RA	BRCA2	MYLIP
AQP4-AS1	INS	BRAF	MEN1
TMEM244	INS	C3	RARA
TMPRSS7	INS	UTS2	CARM1
LCE3E	INSR	MBL2	HOXA11-AS
MIR423	INSR	CYP2E1	DPP3
COPD10	KCNJ11	TNFRSF1A	TLE1
PPIEL	KCNJ11	MIRLET7A1	MGLL
LINC01508	KCNU1	GATA4	FAP
NCF1	KLF11	GC	SLC5A12
HSPA5	MIR1260A	SLC30A10	COPS5
CD19	MIR1260B	HSPA4	TNFSF4
IL18	MIR1301	CCK	RAP1B
IFNB1	MIR1908	HGF	P2RY6
MIR29A	MIR3173	MIR212	TRIM21
CCNB1	MIR4482	METTL8	NLRC5
ACHE	MIR485	TAP1	NPC1L1
HHEX	MIR6741	ACACB	TAT
G6PD	MIR6803	AGTR2	SNHG5
FMR1	MIR7704	MIRLET7B	CYGB
MIR146A	MIR8061	PRKCD	SGCA
RNLS	NEUROD1	GIPR	FOXA1
AKT2	PAX4	ONECUT1	ABI1
TAS2R20	PDX1	NLRP3	SLC1A4
MIRLET7A2	PON1	INPPL1	ENSA
ZNF410	PTF1A	MT-ATP6	AMH
NANOS3	RFX6	STYX	HK2
LTF	SLC19A2	MOK	MDK
TOP2A	SOD2	SCT	DLX3
CPQ	SUMO4	MIR33B	PRTN3
DES	TBC1D4	TIMP3	AVPR1A
FOXO6	TNFSF8	MYH9	CA2
SLC6A4	TRNL1	APOC2	CRYZ
CD40	VEGFA	DLK1	TAS1R1
ANGPT1	WFS1	MT-ND5	HSP90B1
ACAN	WFS1	RHO	CRNN
CD38	ZFP57	GAL	GRN
MCL1	CAT	HSP90AA1	PTS
IVNS1ABP	HMOX1	FGB	WTAP
MKKS	HMOX1	HSD11B2	MGAT4A
CYP11B2	INS	CNDP1	LECT2
COL11A2	CAT	PDCD1	NKAPL
CTGF	PPARG	HRAS	GNB5
ATF6	INS	PRKAB1	MSTN
PARP1	SOD2	TTR	VCL
CA2	ACE2	HK2	MOGAT1
TCHP	INS	TAGAP	TTN
IGHG3	HNF1B	MIR222	MEST
RNASE1	SLC30A8	CYP27B1	ANGPTL2
NPHS2	INS1	SELL	ETV5
ENO2	PPARG	NGF	MAD2L1BP
MB	AGT	PRPS1	PDZK1
MECP2	LEP	TIMP1	SLC34A2
HRAS	NFE2L2	CYP11B2	ITGB3
CDC42	GCLC	NDUFS4	F12
PCYT1A	ALB	HMGB1	GSK3A
F8	GCLM	LPIN1	CEBPB
SLC33A1	IGF1	EXT2	HMGA1
PTPN11	NQO1	MT-CO1	CCL3
IDH1	FGF21	MIR18A	IRAK4
AQP2	INS1	RAC1	NRG1
SLC5A4	CAT	XIST	GABARAPL2
DPP8	FGF21	BCHE	GIT2
GDNF	ICAM1	MIR182	CLN3
CCR5	SOD1	PWAR1	TOP1
PHACTR2	IGF1	PRSS1	HYMAI
ANIB3	INS	FASLG	TRIB3
DIRC3	INS	GSTT1	KCNK3
HPRT1	TNFRSF1A	SERPINA3	MAPKAPK2
KITLG	IGF1	MIR378A	NMNAT1
NM	ALDH2	G6PD	PTPN22
MT-CO1	HMOX1	CACNA1A	CYP2D6
FTO	ACE2	CENPO	STX8
IDDM14	SMAD5	ADCY3	ROCK2
GLB1L3	CCL20	DIO2	ANXA3
FAM78B	APOA1	GLO1	HES1
FAM53A	CCL20	BBS2	NEIL1
ZXDB	FGF21	GLI2	EXOC3
ZNF503-AS1	HGF	PCSK2	NCOR2
FOXD4L3	INS	FABP1	TM4SF4
RBM44	KLK1	CXCL12	APOE
LINC00607	KLK1	SURF1	ST8SIA4
MGS	CHRM2	PLG	F2RL1
MAFA-AS1	ASS1	OXT	RFX3
CDK4	STS	CPT1A	BCL2
NDUFA2	YWHAH	ARL6	HBZ
GSR	MIR497	PDP1	AQP2
PTGS1	SLC25A4	SHH	MFN2
FUT4	NTF3	MT-CO2	TSPAN7
CD14	CASP3	LOC101929710	NUCB1
PYY	INS1	MIR106B	TACR1
EIF4E	TGFB1	CD40	NCAM1
NBR1	IL1B	MT-TS2	CIITA
APOL1	TNF	PIK3CB	FANCC
RARRES2	TP53	H2AC18	CCR3
HIST2H2AA3	BCL2	IKBKB	PCSK6
IDDM8	HMOX1	GSR	STAT5A
LINC00174	IL6	ATF6	PTPN2
HIST2H2AC	FOS	BLM	SLC3A1
SLC2A5	BAX	MFN2	AHR
SCUBE1	ALB	MIR320A	SORBS2
TNMD	NOS2	DMPK	NFE2L2
APOA2	TNF	SNRPN	SH2D2A
KCNJ8	JUN	APOM	OPA3
RPSA	NFE2L2	PTCH1	RTEL1
MT-CO3	NOS2	ACACA	GRIP1
DUOX1	IL10	HSPA1A	WNT6
MT-CYB	MAPK1	SI	SIX2
CDKN1B	IGF1	NR3C2	FBF1
CDH2	IL6	MIR486-1	SH2B1
SELL	LEP	SERPINA1	TNFRSF1A
CHEK2	NFE2L2	GJA1	ACADVL
CRH	GPT	GFPT2	MIR17HG
HMOX1	NFE2L2	USF1	OSM
PLK1	GSR	AVPR1A	TRIM63
PORCN	MAPK3	CAPN5	AGER
MFN2	PCK1	MIR144	MICA
HLA-DQB2	IFNG	PDE5A	FOXN2
LIPC	AHR	ICOSLG	SIGLEC1
PENK	CAT	NOX4	CD93
PCNA	ADIPOQ	MT-ND6	CEP164
TRERF1	HMOX1	SLC5A4	TOR2A
ADCY8	SOD2	SCARB1	MGP
GOT2	IL1B	ELN	TRPC1
ZACN	BCL2	CNOT1	MAPK7
POLD1	APP	APOC1	WIF1
FABP1	CDKN1A	FADS2	GCH1
GSDMD	SREBF1	NFKBIA	PODXL
CD69	CCND1	DYRK1B	ITGB2
XIAP	ACTA2	PRKAB2	AREG
LGALS3	CCL2	CREBBP	MYC
NREP	RELA	MT-CYB	NRXN1
PIK3R1	GSR	MIR151A	SLC37A1
RASGRF1	NFKB1	NKX6-1	OTUB2
TLR9	BDNF	ZDHHC24	LAMA3
VCL	CYP3A4	CRYAA	MMP1
GATA3	GCLC	OGT	UPF1
SUCNR1	ALB	RRM2B	SLAMF6
MUC5AC	AKT1	DNM1L	SMURF2
KIAA0319	GSK3B	LOC126860303	TOR1A
CDH17	CASP3	MIR195	TRPV1
AHR	CYP1A1	LHX1	PABPN1
BW35	CXCL8	LOC126806252	SLCO1C1
GHRL	ICAM1	PNLIP	SLC22A5
RNASE6	ICAM1	RPS6KB1	AAAS
DAND5	NQO1	MIR423	FAM3C
PRF1	MAPK3	MT-CO3	NUTF2
PDIK1L	MAPK1	SCAPER	MSC-AS1
TARDBP	PTGS2	CYP2D6	CITED2
TLR3	IL4	SLC11A1	GPIHBP1
KCNH2	BAX	ANXA5	MMP3
ACACB	AKT1	H6PD	F13A1
KLK3	CRP	ADRB1	OGN
MAP2	AR	MAP2K1	BBS9
MKI67	FASN	HERC2	ZPR1
PSG1	SREBF1	ALOX5AP	ADCYAP1
FCGR3A	NFKB1	SP1	DHH
RENBP	CASP9	SCD	AGRN
COMT	GSK3B	KDR	NKX2-3
SPRR2E	MAPK8	KCNH2	NELFA
FRTS1	ABCB1	PCSK9	LHX4
HHIPL2	CYP1A2	EP300	MAP3K15
SYT16	IL1B	XBP1	APPL2
CCDC58	MMP2	TNFSF11	BCR
ZNF445	COL1A1	SIRT3	MSRB2
MTRNR2L1	MMP9	THBS1	CELA3B
PAUPAR	ACACA	NRF1	STAB1
STAT1	LDLR	KRT18	BBS4
SP1	SOD1	MIR30B	MEOX2
PPA1	MPO	STEAP4	CDR1
MIR7-3HG	NOS3	MT-ATP8	THBS1
CCNA2	MAPK1	F7	SPATA18
UMOD	MAPK3	APOH	TBX3
RIMS2	MPO	PAPPA	ELMO1
KEAP1	FASN	SAG	MYDGF
CHEK1	SLC2A4	ABCG1	NCOA1
FOXP3	SPP1	CREB1	CHEK2
AFP	IFNG	ESR2	CDAN1
FZR1	PPARGC1A	MIR342	IFT88
UCP1	PPARA	OLR1	PTPN6
AMBP	VEGFA	MIR130B	CACNB2
F9	CCL2	CYP21A2	GPAM
VDAC1	FOS	CYP17A1	PPP2CA
MSH6	AGT	ADCY5	SEC14L2
STAT5B	CTNNB1	TNFRSF25	MC3R
TNFRSF8	GPX1	ENSG00000258081	ATP6AP2
QRSL1	PIK3R1	MK280073-023	TPT1-AS1
NDUFS3	PRL	SIM1	KBTBD2
MIR33A	PPARGC1A	IL1A	NBL1
BW16	ALB	CCR6	CDKN1A
ABCC1	CREB1	TGIF1	LINC00607
SOS1	TH	PSMB8	RNF10
BDH1	IGF1	CPT2	FAT1
MDM4	INS1	PNPLA6	GPC3
GJB2	ESR1	GK	PDGFRA
MITF	ACHE	PLA2G6	FPR2
PSEN1	SCD1	C10orf67	KCNQ3
HAVCR1	MAPK8	MIR199B	SLC27A2
ARL6	AKT1	CD40LG	POLD1
B2M	GPT	TLR2	CALD1
ESM1	GPT	PDE3B	ALAS2
CR1	ABCA1	STK11	PSMA6
HBB	VCAM1	PRKAR1A	TMEM132D
BBS4	GSR	TRIB3	IFNAR2
FAS	IFNG	PDK4	ITGAE
MTOR	FABP4	FGF19	SLC30A3
HIST2H2BE	PCK1	LIPG	XKR4
ANGPTL6	CYCS	MIR10B	ALG1
TBX21	FOS	MIR191	MAP2K3
MAFB	EGR1	SRC	SCAP
SLC14A1	MYC	POLD1	ADAMTSL1
IGAN1	APOA1	LGR5	PEBP1
PTPRC	FAS	HSPA5	LTBP3
CYP2D6	SERPINE1	HDAC9	PASK
CSF1	SIRT1	JUN	GNB3
B3GAT1	NR3C1	FASN	ACTR2
ITGAL	HMGCR	DNAH8	SOAT2
SP2	DDIT3	PBX1	PTGER3
MEFV	GSTA2	GPX3	ACTN3
E2F1	MMP2	CISH	CXCL14
H2AFX	ALPL	MIR532	HSPB8
CCL18	APOE	PRKCA	ID3
MYOD1	INS	FGF23	RECQL
NELFE	GSK3B	ACHE	CTNNBL1
IGF2BP2	CD36	FOXO3	FOXQ1
CWC22	CCL2	CS	ITLN1
BGLT3	GSK3B	MLN	RNU6-1
MAOB	ABCG2	SLC22A2	SOX4
FGFR2	XDH	MIR15A	FCGR2B
STX8	AGT	MIR19B1	CIB2
MAP2K1	VCAM1	CTSB	HRK
DDX58	CYCS	MIRLET7C	COG6
PLAU	NR4A1	MIR125B1	SP6
ITGAM	ABCC2	MMP3	PLCG1
EPCAM	MMP9	CCL11	HTR2C
PGF	CXCL8	MIR34C	SLC16A7
RAF1	CYBA	PIK3C2A	UBE2I
ALOX5	NFKBIA	MIR335	ATP11A
THPO	CYBA	MIR9-1	SLC25A5
COL6A1	DDIT3	PF4	FAS
CNR1	CASP7	MAGEL2	CNKSR3
STAT5A	MAPK1	ARHGAP4	PRKCI
BCL6	GPAM	SHC1	SOD3
PTBP1	ACTA2	SAA1	CYP21A2
IL17A	ACACA	NTS	CRYAB
EZH2	LTF	BBIP1	SLC26A3
RBMS3	FOS	LINC00504	PTHLH
FBN1	GOT1	LINC02882	SLC40A1
HDAC9	VCAM1	ARF4-AS1	CD36
PTK2	MAPK3	LINC01258	LMF1
GPR146	SCARB1	LINC01725	C1QTNF5
SLC5A10	CASP9	LINC02955	ABO
APC	NFKBIA	LINC02895	CYP11B2
NENF	PRDX2	ENSG00000230490	PRDX1
DEGS2	COL1A1	ENSG00000245768	FGB
TMEM258	DNMT1	ENSG00000250519	ANTXR2
IGHV3-66	FASLG	ENSG00000235450	COL4A3
IKZF5	CCNB1	ENSG00000251216	RUNX1
SNTN	PCNA	LOC101927560	RIPK2
SPNS3	HMGCR	ENSG00000253288	GLP1R
TMEM114	POR	lnc-IQCM-2	IREB2
SMTNL2	FN1	lnc-HMGXB4-8	CNR1
GPR149	CYP7A1	MK280073-022	SCNN1D
LINC00320	IL10	MK280073-058	BHLHE22
FAM212A	MTOR	MK280073-008	PRH2
CECR7	CASP9	MK280073-013	STUB1
SLC45A4	NOX4	MK280073-020	SLC22A1
MT-TE	LHB	MK280073-025	GJA4
PTEN	GSTP1	MK280073-049	TRPV2
MAOA	GSTT1	MK280073-052	EIF2S3
KCNQ1OT1	CREB1	MK280073-055	DGKZ
GRM5	PARP1	MK280073-059	VEGFC
IL22	TTR	MK280073-060	LARP1
NFKBIA	APP	MK280073-063	ITGB6
IGKV2D-26	PRKCA	MK280073-083	MPO
MT-CO2	MAPK8	MK280073-001	VIM
PXN	APOE	MK280073-007	REG1B
DEGS1	ACLY	MK280073-018	SUMO3
LRRK2	EGFR	MK280073-027	NAA50
MTCH2	NFKBIA	MK280073-028	SLIT3
ITGB2	NQO1	MK280073-030	CACUL1
DRD2	ACACA	MK280073-037	OOEP
H6PD	LDLR	MK280073-040	SPHK1
MSH3	STAR	MK280073-044	ORAI1
CD276	SCARB1	MK280073-046	MYH11
KRT19	PTGS2	MK280073-047	ITPR1
TMPRSS2	FSHB	MK280073-051	DDAH2
LMOD1	NPPB	MK280073-053	ATXN3
TMEM18	CCN2	MK280073-056	SOX17
MIR204	CYP2E1	MK280073-057	NDUFAF7
ANPEP	SCD1	MK280073-071	EBF1
RUNX1	DNMT1	MK280073-072	ATM
HNRNPC	NFKBIA	MK280073-073	TIE1
GLIS1	GSTM1	MK280073-075	PARP2
WISP1	NOX4	MK280073-079	CD9
DUOX2	PPP1R15A	MK280073-081	SLC4A7
WNK2	SERPINE1	MK280073-082	CAMK2N1
LMNA	MMP2	MK280073-089	GREM1
BBS9	JUN	lnc-LRP5L-15	QPCT
CTSD	CFB	MK280073-002	RAB7B
IRF3	COL3A1	MK280073-003	PTF1A
DDAH1	ABCA1	MK280073-004	GPHA2
THM	COL1A1	MK280073-005	SIGMAR1
PPP2R4	ALDH1A1	MK280073-006	MCL1
FGFR3	CRP	MK280073-009	EHBP1
NRG4	NR4A1	MK280073-010	PRNP
GRP	SLC7A11	MK280073-011	ADCY10
SFTPA1	JUN	MK280073-012	PMF1-BGLAP
GATA1	MKI67	MK280073-014	ITGB3BP
LGALS4	TIMP1	MK280073-015	EML2
IL6ST	COL1A1	MK280073-016	CPA1
ADRB3	SQSTM1	MK280073-017	MIR126
GNGT2	CEBPB	MK280073-019	RGS5
KIAA1919	HSPB1	MK280073-021	DFFA
PLA2G1B	CEBPA	MK280073-024	CD59
CASP1	MBP	MK280073-026	DDIT4
HYOU1	TRIB3	MK280073-029	PTGDS
RETNLB	MT1	MK280073-031	CYP1A2
GZMB	VDR	MK280073-032	STX1A
FCGR3B	TLR4	MK280073-033	SLC5A6
NSG1	FABP4	MK280073-034	SUMO2
CALB2	JUN	MK280073-035	ICAM4
MLANA	ANGPTL4	MK280073-036	KIF6
KCNA5	CXCL2	MK280073-038	PIK3CG
LRPPRC	CASP1	MK280073-039	CYP3A7
GAPDH	MAPK9	MK280073-041	TFDP1
CXCR3	G6PD	MK280073-042	CD79A
TP63	IKBKB	MK280073-043	HTT
METRNL	CYCS	MK280073-045	DAB2IP
SFTPA2	SQSTM1	MK280073-048	HNRNPDL
SPAG5	NCF1	MK280073-050	MUL1
ZNF135	AGTR1	MK280073-054	AGPAT2
COG2	HSPA5	MK280073-061	SLC12A1
SUMF2	EDN1	MK280073-062	CYP27A1
TSPAN8	GPT	MK280073-064	CLU
OXT	LPL	MK280073-065	CXCL12
MSN	OGDH	MK280073-066	ABCB10
CD1A	MME	MK280073-068	NR5A2
TSLP	IL18	MK280073-069	ALDH1A1
IDDM11	CCN2	MK280073-070	NAV1
NUDCD3	NOX4	MK280073-074	PSMB5
RIBC2	ACTA2	MK280073-076	TNFRSF10B
NRIP3	CREB1	MK280073-077	USH1G
CCDC47	IL10	MK280073-078	C1QB
SLEB3	GSTM2	MK280073-080	KHSRP
C5orf30	PRKAA1	MK280073-084	VSX1
IQUB	KEAP1	MK280073-085	MIR96
C6orf1	S100A9	MK280073-086	CEBPA
MYBPHL	SPP1	MK280073-087	DPP8
CLEC18A	CYBB	MK280073-088	IL7R
LINC01550	CYP2E1	MK280073-067	TLR4
RA20	DDIT3	MAPK10	AZIN2
NCKIPSD	MPO	PAX6	SUFU
SLC14A2	CAMK2A	IL12B	CYP2C8
TAC1	CCL3	JAK2	MIR17
COL2A1	CASP8	SDHB	TIMM44
SLC2A6	TIMP2	MIR455	SFTPA2
TGFA	INSR	MKKS	TLR9
SOX9	SPP1	KCNJ1	CRACR2A
SIRT3	MT2A	TRE-TTC3-1	MBD3
HPCAL1	IKBKB	PRKACA	JAK1
SMARCA4	EDN1	GPR119	FLOT1
GLA	NAMPT	CLPS	COL6A3
FOLH1	LDHA	SORBS1	MIR130B
SRC	DNMT3A	CD274	CYP2B6
CD33	CXCR4	STX1A	SLC25A12
ZAP70	DRD2	SOX2	EIF3K
CDR3	CD14	FN1	HPX
PLB1	CCNB2	CFH	MALAT1
CYB5A	ESR2	CCKAR	PLB1
TKT	GPX1	PTS	GH1
CXCL1	TF	CYP2C9	LCN2
LIF	CDKN3	C11orf65	COL5A1
YWHAZ	MMP9	SIX3	MIEF2
SLC5A9	TH	CEBPA	KHDRBS1
NCF2	IL2	LRBA	PSEN1
PHB	FOSL1	MIR28	CDKN2A
NKX2-1	IGFBP3	IPW	TSHB
EBI3	TRIB3	GDF15	CASP2
SHH	BCL2L1	MIR27B	PDIA4
RSS	TNFSF10	IL15	JUN
GLRA1	ANXA1	NR1H3	RBP1
ORF1	FOSL1	LOC109623489	SESN2
TNC	PIK3R1	DRD2	E2F3
ABCD1	CYP17A1	CYP1A2	MNX1
GLUD1	STAT3	FABP3	PTGIS
TNNT2	BAK1	MT-TQ	RANGAP1
IL18R1	HSPA5	IGFBP7	SRY
FSHR	SELENOP	OPRM1	ADAM12
SOS2	VEGFA	ABCA4	GAS5
IL2RG	CYP1A1	GRB14	ADCY7
CD83	CYP2E1	CBS	PPP1R14A
ISL1	ABCC2	XRCC4	MITF
MTMR9	NTRK2	MIR193B	SLC33A1
TAAR9	INSR	MIR16-1	LINC00520
OR3A5P	MAPK8	TFAM	PCSK1
FCER2	FTH1	MIR196A1	CXADR
CCR7	PLIN2	PDE8B	SHC1
ASCC1	THRB	PDE11A	S1PR2
IL5	CCNE1	MYD88	SMO
HDAC6	BDNF	MT-TW	PIK3R5
NPM1	GSTA4	MT2A	KRT1
HDAC1	CYP1B1	CSN1S1	SMC3
BMP2	GFAP	AVPR1B	SLC27A3
FCGRT	ARG1	PSMB9	MTRR
TARBP2	TNFRSF11B	TAC1	BHMT
PDGFRB	MTOR	NR1H4	INSRR
SUB1	ABCC3	GSTP1	PLIN2
KLF4	SOCS3	TRB	MEIS2
AHI1	HMGCR	KRAS	NKX6-1
SLU7	STAT3	F8	SLC22A6
REG3A	XDH	MT-TS1	DNMT3B
PRKAR2B	CDK1	MIR574	BAMBI
CELA3A	HIF1A	NEAT1	RYR1
TMEM147	SNCA	MIR96	SLC38A4
MSC-AS1	FBXO32	OAS1	FGFR3
SCLC1	PARP1	MIR193A	HES7
HNRNPDL	PDX1	GATA3	BBS1
NOTCH1	CASP8	LPXN	CHI3L1
PSEN2	GCLM	TTC8	VTCN1
IL1F10	CCL3	CD63	RARB
SP6	PARP1	HTR2A	CNOT6
SLC25A4	MTOR	FGF8	PICALM
PNMA2	FAS	MIR199A2	TCF4
GRIA1	MAP1LC3B	TFAP2B	LINC01508
KISS1	ALCAM	SLC9B1	MYH2
TFRC	CYP7A1	KLK1	FXN
CDC25C	KEAP1	IL23A	PAEP
SDC1	CTNNB1	PDGFB	SPG11
ERCC1	CYP2B10	PROX1	KCNJ13
IL1A	CD14	COMT	GGA1
ADAT1	SLC2A2	CDH23	SCN1A
KIAA1551	AKT2	MIR7-3HG	ECE1
CACHD1	CBS	STX4	MIR29B1
MRPS6	FASLG	NUDC	PROX1
CCDC33	HGF	MIR133A1	SCN3A
RASL10B	HSPA5	ZMPSTE24	LANCL2
TMEM132E	GAPDH	ESRRA	EFNA2
VSTM2L	NFKB1	GPD1	SLC17A9
RNU12	PPARA	TGFBI	GC
LY86-AS1	CCNA2	PKLR	KCTD10
BMIQ5	NFATC1	CNTF	IER3
MAPK1	ARG1	CSF1	CSRP1
STX1A	MAPK14	PSMD9	DDX39A
VHL	HNF4A	IFT172	IKBKG
ERBB3	PRKCA	HSPA8	HAGH
SOD3	DRD1	LINC-ROR	EGF
CUL9	IL10	CLCNKA	NHLH2
HADH	GSTM3	CARS1	ABCC2
MIR499A	IL12B	GFAP	THY1
GAS5	AGER	SLC12A1	FCGR3A
APOO	BCL2L11	NCOA1	CD200
FRMD3	MAPK14	REG1A	KRT83
FGFR1	TLR4	IL1R1	CA5A
HMGCS2	RUNX2	FST	PIK3C2G
LALBA	CYBB	MKRN3	RS1
MFN1	HSPA5	NCF1	ACE2
DCD	ALDOA	IRAK1	RPL17
CS	CREB1	CHI3L1	APEX1
COQ9	FOXO1	MIR215	ZIC3
RAC1	GAD1	TCF4	LPAL2
CDX2	GADD45A	DUSP2	GAST
CYP1A2	MAPK9	LMNB2	ADRA1D
THEG	TLR4	MIR25	BIRC2
CALB1	CXCL5	LOC126860302	NLGN3
TOP1	BCL2L1	HNF4G	MRC1
GRM1	CCL5	PAX2	RNU2-1
ANGPTL4	DUSP1	DBP	POU2F2
CIB1	IGF1R	MSTN	GPT
ARID4B	MAOB	CEP19	CREB3L4
CD27	IRS2	BBS10	SLC2A1
GPX1	SOD3	PTPRC	ATP2A3
IDO1	AHR	LGALS3	HSD17B7P2
MMP14	CXCL8	MLNR	NLRX1
IL17C	CDH1	SLC27A1	ARHGEF5
NOD2	CYP19A1	UTS2R	FGD2
SETD8P1	GJA1	CASC2	PTDSS1
FABP3	CCN2	LEPROT	CCR4
CTLA4	NPPA	CNBP	SNAP29
CD22	VEGFC	MT-TF	HMGCR
GRIN1	ACADM	SULT1A3	INPP5K
LCP1	MAP2	FABP12	GPC4
IL21	DDIT3	ZIC2	PPY
PIGA	DMBT1	DLL1	MC4R
MYB	TOP2A	MIR98	INS
ATM	JAK2	CARTPT	FLT1
TNNI3	CEBPA	SLC6A2	SLC25A2
SLC2A9	TGFB1	MIR203A	EXT1
DDX53	MT1A	MB	SMAD2
TJP1	CEBPA	NODAL	MT-RNR2
MMP13	CLU	CSN2	MYL12B
TAT	HSPD1	KIR2DL1	FOXC2
TRIM63	ABCC4	SMAD4	GDNF
MOG	DUSP1	AHI1	TEP1
FFAR3	THBS1	THBS2	GSTM1
CRHR1	LDLR	DMXL2	CES3
MIR192	BRCA1	MIR494	TNFSF11
WBS2	CYP3A11	PTRH2	SEC24B
BP10	FASLG	PKHD1	TCL1A
MYLK	CYCS	MIP	GPBAR1
SLC25A46	CALR	RPE65	WNT2
CDK6	SP1	MT-TP	MCM7
SCN5A	POR	PBCA	PDGFA
HTR2A	IL5	MSBP1	NAT2
ACPP	ACSL1	HLA-DMB	PRG2
RAG2	MAPK9	UNC13A	KRT20
RARA	CREBBP	MIR24-1	HLA-DPB1
MRPL28	GPX4	BAZ1B	CTSE
NEK7	APOE	TGFB2	SLC25A11
KRT7	NR1H3	KIR3DL1	SP2
NTF3	BIRC5	F9	SMPD3
GK	APOA1	LRP6	PDE7A
PAK3	AURKB	SERPINA6	HLA-G
TNFSF13B	FASN	PTH	PMAIP1
RBFOX3	NPPB	HOTAIR	TRPC6
EAF2	TIMP1	PTPN11	SOCS1
GLI1	TP53	KIF5B	STRA6
C1QTNF9	KIF20A	ACSL1	POLE4
IFIH1	CXCL1	MST1	SAA1
ACSL4	LCN2	STAR	FBXW7
DUSP9	TNFRSF1A	IL1RAP	RBFOX2
IL11	TXNIP	ADORA1	SLC25A36
OXTR	RB1	DUSP9	LINC01550
IDDM13	AGER	HLA-DMA	GPR17
SCAF8	ALAD	DUSP1	UBE2Z
LCS1	LPL	ITGAM	STK19
NT5DC1	PCNA	MIR200B	GRM7
TUSC1	SLC2A3	DNMT3A	GLI2
YPEL2	NQO1	CNR2	SCO2
MIR29B1	SREBF1	DDAH2	MAP1LC3A
C1orf186	CYP2B6	AIP	GDE1
PTCSC2	ALAD	CD79A	SLN
KCNMB2-AS1	FTH1	TXN	KIR2DS1
TNFRSF9	GSTM2	AZGP1	KCNN2
SLC9A4	CDKN1A	CPQ	RPS6KA1
COMP	AQP1	PLEK	ZC3H4
CHAT	CDKN1C	MYLK	UGT1A
APEX1	BHLHE40	APC	IL1B
SLC25A53	MT1	FKBP6	REN
CTCF	CASP8	AQP3	PMP22
LANCL2	DIO2	RPS27A	LINC00673
NOX1	NOS2	MIR125B2	LRAT
CTSF	CDH1	TFAP2A	AKAP11
OGFR	CCND1	TBL2	GLB1
PROM1	MYC	TIMP2	HCRT
GTF3A	ABCA1	MTHFD1	MMP10
FCGR1A	ID2	GOT1	TCN2
HLA-DQA2	TNFAIP3	MMP14	SLC25A41
HBG2	EPHX1	ARAP1	MAP3K11
F7	ACTA2	PLIN2	AMIGO2
INPPL1	ASNS	PYGM	RALBP1
HSPA1A	UNG	ANGPT1	OTOG
SLC17A4	UCP2	DGKB	INSIG1
AQP11	CD44	MIR128-2	PDE4A
CYP2B6	UBE2C	CFAP418	GINS2
RASSF1	CXCL1	HOTTIP	SLC19A2
CD46	CPT2	PLIN3	NBAS
IBSP	LITAF	GOT2	MYO1B
FLG	PYCARD	PDPK1	RCBTB1
GLYB	VCAM1	NKX2-2	CYBA
SLC25A52	CASP9	FOXC2-AS1	FRMD3
PMS2	UQCRC1	GPAM	SENP1
DDAH2	PRKCB	TKT	TXNDC15
NLRP7	INSR	TYK2	NOSIP
JAK2	HMGCS2	INSM2	PAX4
ATR	PGR	NPHS2	NANOG
ICAM1	RPL5	POLR2D	CEP135
SLC25A40	CDH1	GYS2	GPX7
BTC	BAD	MIR139	POU3F4
KLRK1	A2M	KCNJ10	TBK1
OTC	MBP	AQP9	PHACTR3
SLC45A2	CXCL2	MT-TY	CLCN6
FASLG	NRF1	STUB1	SQSTM1
JAK1	TP53	KIF7	APOC3
CCL11	SQSTM1	C4A	PCYT1A
SYP	CCND2	PWRN1	LGALS1
CR2	CTNNB1	KCNK16	CASP10
PRL	ALDH2	RYR1	HDAC5
RTN4	CDC20	MT-TH	GSTA4
DOCK3	IL1R1	ADA2	ACBD6
TNFRSF13B	CDC25A	BSND	REST
HADHA	NGFR	FFAR4	MUC1
IPOX	COL1A2	SIK2	IDH2
MC4R	ACTB	MT-TL2	CDKN2B-AS1
ENPP1	HSPA2	DGAT1	TNNI3
SRY	HSPB1	KCNJ15	HOXB3
BLZF1	HSPA8	LOC114803475	MMAB
CCL5	LPL	CPA1	RHOA
RYR1	IL13	MIR127	CXCL11
C1QL3	CDKN1A	USH2A	DUSP26
STAT6	INHA	C5AR2	DNAJC3
C1QTNF5	MAPK9	HLA-DPA1	AFP
BMP4	SYP	CSNK2A1	MPC1
GLS	CDKN1B	NPAP1	CHCHD7
DLD	IL18	BCL7B	MIR124-1
PTN	MYC	NOTCH3	SLC2A8
PRKCDBP	ATP5F1B	GUSB	MTHFD2
NOS1AP	PARP1	FGA	PRKAB2
XRCC5	GPX3	MNX1	KLRK1
CXCL13	HSPA9	CASP3	ZYX
RAB5A	HPGD	BMP7	SOX3
UTS2R	NR4A3	PTPRF	LMOD1
NOS2	APOB	DNMT1	NEU3
TLR5	IL4	TTTY10	DES
AP3S2	EPHX2	SOST	GDAP1
RNU12-2P	FABP1	HULC	RAD52
TOR3A	G6PD	HNF1A-AS1	ASIC1
SH3BGRL2	IL1A	CACNA1C	CD207
UMODL1	APOB	AQP1	RSPO1
CXorf40A	ME1	VTN	CD2AP
PLEKHH2	CFB	MIR33A	CCL20
ASB11	CDH1	OCA2	PCK1
SUN3	MET	CCL20	MEGF8
TAS2R45	PON1	EDNRA	CAMLG
CTRB2	APOB	MIR92A1	VWF
BECN2	SNCA	PPY	VTN
SOX10	ADORA2A	TSC2	SCAI
HMGB1	ACE	ERN1	SLCO1A2
IRF1	RGS2	TOM1	BMP4
PARVA	RELA	MIR424	SLC12A9
RAG1	CENPF	SETX	MC1R
PMAIP1	ATF6	SNAP23	TNFAIP8L1
GLUL	RARA	MIR26A1	CD46
S100A10	PRKAA1	C2CD4B	CCK
SLC10A4	ACOX1	IL13	NXF1
GALNS	GPD2	CDON	TRERF1
FOXO4	OCLN	GNRH1	CYP4A11
MUC2	TIMP3	MIR181C	GRIA3
BLNK	EIF4EBP1	SDC4	CRYGB
MERTK	ACACB	NDN	SGCG
IL7R	TXNRD1	SCP2	RPS6KB2
LAMA2	PRKCA	NPTX2	CLTC
EZR	ATM	TWNK	COL13A1
LPA	NOS1	C2CD4A	RAN
PDCD1LG2	SMAD3	HKDC1	MIR15B
MYOG	PKM	TRPV1	TMPRSS15
ETS1	BIK	MT-ND2	TMBIM4
MPL	F3	TCF3	NMUR1
XRCC1	MAP1LC3B	GHRLOS	KDR
APOC1	ANXA1	MIR24-2	RLN2
F13A1	SCD	SCARB2	GUCA2B
OCA2	CDK4	PRRC2A	SESN3
CA9	MAFF	PRKCG	PIAS2
F10	MGMT	FLNB	FBXL15
ZNF77	TLR2	HLA-C	CRYAA
RNF2	GSTM3	CD28	RBP4
RPP14	CD36	S100B	S100A4
SLC6A2	SOX9	NFYA	RPS20
IL7	GSTP1	THRB	LAMB1
SLC25A34	FOXO3	USP8	GPR27
SLC25A35	GFAP	ZFAND3	SUV39H1
AMICA1	TFRC	NRXN1	GZMA
SPINT4	PCK2	TFRC	ACKR1
GSDMA	PDGFRB	FOXH1	TSPO
GGTLC1	NPR3	NRAS	IL2
CFH	ANPEP	POLGARF	HPCAL1
CTSG	STAR	TDGF1	CDH1
ASGR1	GLUL	NKX6-2	FNDC5
PRTN3	ABCC4	IL2RB	H6PD
BHLHE22	ERO1A	PDCD1LG2	CAD
CD24	S100A8	CELF1	IRF5
KCNIP2	TFRC	CFTR-AS1	IL36A
TBK1	WSB1	CLIP2	SRSF1
GADD45A	HAMP	MT-ND3	MSX1
HDLBP	HSPA1A	ADCY1	NCR1
TLR2	TXNIP	BLOC1S1	CD52
IKBKG	GSR	KLF14	TPK1
DNM2	JUNB	MIR31	RIPK1
ABL1	S100A9	ELMO1	CXCL9
ENPEP	AOX1	GTF2I	EIF2A
DRD4	RPS6	GAST	CRBN
NR1H4	CCN2	ADA	SLC9A1
SLC25A48	NR0B2	BBS9	TPO
NPPB	FN1	MIR205	MIR3916
SMAD4	CYP2E1	SLC25A4	MIR155HG
OPRM1	GJA1	CD4	MYH7
BBS1	APAF1	MIR301A	CYP2W1
MIAT	PLIN4	ABCB4	MC5R
ABCC9	FABP5	MAF	TGFA
FAAH	NR1H3	PROM1	CHIA
CASP7	CAT	RTL1	ERP44
STK4	NLRP3	PRSS2	DSG3
APOH	G6PD	PEX6	MAGEA1
SLC29A4	HS3ST2	MIR107	INPP5D
GRIN2B	ANXA2	SLC29A1	DLD
PTGER2	LHB	GAS1	CDK5
TFAP2A	GSTA4	TNFRSF10A	MLANA
ZEB1	XDH	LOC111674472	CXCL5
CYP2A6	ACOX1	LINC01139	FSTL3
EIF4G1	S100A8	ITGA2	FCN3
NT5E	CCNE1	MIR382	TMEM258
CFLAR	CCL7	MKS1	NPY2R
SEC16B	FOXM1	GNRHR	SLC5A1
WAS	F2R	PFKM	EDN2
RIPK1	PDGFRA	RHEB	LRP4
CTNNBL1	EGF	MK280073-093	ASCL1
PDLIM7	PRDX1	MK280073-527	PVT1
SOAT1	SOCS3	BBS4	RAG2
ALPK1	CP	GLRX5	DCP1B
MBOAT4	RPS6	BRCA1	ATP2A2
NT5C3A	IL18	SNORD116-1	G6PC3
MRPL33	ZFP36	SNORD115-1	CYP24A1
PRDM11	ABCB1	OTX2	AHSP
KLHL42	MT3	SATB2	SRF
C1QTNF2	OCLN	CASP1	PGPEP1
IRAK1BP1	HMGCS1	RBP3	SIN3B
NKAPL	ABCB11	SLC6A14	ANKRD23
PET117	APEX1	MOG	DNAJC13
CDKN2B	ATF4	BEST1	CYP2R1
TBP	NRG1	GRB10	MMP9
TMTC1	ODC1	MIR409	DHRS2
PTPN6	CYP26A1	EGFR	MSRB1
CSNK2A1	TK1	MGP	AACS
VDR	ABCC2	ZBTB20	CXCR4
TLR7	CFH	HAVCR1	EP300
ERN2	FABP3	ACTB	OSBPL8
CYP1B1	FABP1	SLC16A1	FFAR3
CFP	ADCY2	HMGA2	BRCA1
PLEK	TIMP2	EIF4H	BAZ1B
NPY4R	KDR	TEK	BBS12
CLDN7	HMGCS1	FXYD2	COL1A1
CD160	PRNP	NSD1	GRK5
SLAMF7	GDF15	AQP4	SEL1L3
ABCC2	MDM2	ATRIP	BECN2
AOC1	RPS3	CRH	GPR55
SPARC	PENK	DISP1	DUSP4
SLC10A1	TXNRD1	COQ8A	AMY1B
CCL3	IGFBP6	MADCAM1	TPM3
IGF1R	SCD1	CORIN	CDK1
SF3B6	HAVCR1	MIR383	IL1F10
PDGFRA	FBXO32	ERBB3	GCLM
CTSK	CCL5	EYS	PPM1A
ITGB1	FMO2	FAS-AS1	IL24
PDPN	CYP3A4	BTNL2	BDKRB1
FKBP5	STAT1	TULP1	THADA
CASC2	ABCG1	CTNS	ID1
SLC25A30	TJP1	ZNRF3	TAF12
SLC25A47	NLRP3	GRIA4	IMMP1L
ACKR1	CENPE	GPBAR1	RGS4
PTGER4	USP2	MIR204	SPX
TYMP	CXCL8	BAMBI	PPBP
SLC27A2	IL18	PECAM1	ACADL
IDH2	CYP1A	IMPG2	TFAP2B
TTF1	AGER	TRH	GNB4
HSF1	PGF	MERTK	OSBP
FADD	ECH1	IL6ST	ASAH1
GIMAP5	IDI1	MT-TI	GIPR
RBL2	IGFBP5	GTF2IRD2	AHI1
ALPP	MTOR	VPS37D	IL18BP
PRKAR2A	EIF2AK3	PRPH2	ACO2
RELN	AURKA	AQP5	KLKB1
DCN	CAV1	TTC7A	HDAC3
IL1B	CYP4A14	MIR181D	RAB38
PTCH1	MTTP	RXRA	KCNK10
NDOR1	H19	AFG3L2	MANF
IL23A	PML	MIR200A	IL17D
SPAG11B	HSP90AA1	SNHG14	FETUB
CRTC2	NGF	FUZ	MUC2
SEMA5B	CALCA	SLPI	NDUFB8
HSPB3	MPO	PALLD	IL23A
SPI1	FGF2	AFP	SLC2A10
GLI2	B2M	MIR451A	PAQR3
GPR78	GSN	TCF7	ANKRD26
ARID1A	COL1A2	PCNT	UCN2
GPI	MAP2K1	PDE6A	DEFA1B
HLA-G	LPIN2	MRGPRX1	TANK
NME1	GADD45G	GLIS3-AS1	JAK2
CLDN1	BGLAP	MYOD1	CASP1
CCL20	FABP4	ENSG00000275307	AQP11
PTPDC1	PDIA3	ENSG00000276965	KALRN
RHOA	NR0B2	CRB1	TALDO1
CSN2	PDK4	MIR103A2	EIF5A
NRG1	SLC25A5	MK280073-120	YTHDC2
YY1	AGTR1A	MK280073-197	NCF1
PAX5	CROT	MK280073-202	HOXA5
CREBBP	NPY	MK280073-346	TYMS
MEGF9	SLC3A2	MK280073-501	C1QTNF2
ZFP37	SP1	MK280073-521	MAP2K4
SEL1L3	TJP1	MK280073-121	NR4A3
IPCEF1	ALDH1A1	MK280073-164	ARSA
ZNF664	IGF2	MK280073-175	SLC30A2
GK5	FOXA2	MK280073-199	PSRC1
ANKS4B	SFRP2	MK280073-203	CR1
SEC14L4	FBP1	MK280073-206	FPR1
CCDC37	DNMT3A	MK280073-216	ATL1
RA7	NCF2	MK280073-273	ANXA2
ARAP1-AS1	STAT3	MK280073-296	CACNA1C
WT1	LEP	MK280073-300	SP7
DHS	VIM	MK280073-334	OBSL1
SLC25A51	VLDLR	MK280073-351	HTR1A
SLC25A45	SLC6A2	MK280073-353	FSD2
HSPA4	NFKBIB	MK280073-460	TCHP
DPP7	VNN1	MK280073-461	LRRC32
LGALS1	LSS	MK280073-475	BGLAP
THY1	CKMT2	MK280073-493	MRAS
NGFR	ERBIN	MK280073-510	AXL
ANGPT2	SRC	MK280073-513	PNPLA3
ELMO1	NR1D1	MK280073-522	KCNQ4
DPP9	PKLR	MK280073-524	RTN4IP1
CREB1	PRKCE	MK280073-571	ESAM
FECH	LDLR	MK280073-090	CBX4
PTHLH	CPE	MK280073-091	IL10
IL17D	FIS1	MK280073-092	DPM1
FGF19	HMGB1	MK280073-103	LRP1
IMMT	NLRP3	MK280073-106	PAX6
TAS2R13	SOD1	MK280073-115	PADI4
SLC25A44	CYP11A1	MK280073-116	SDF4
SLC25A43	CASP1	MK280073-117	ITGBL1
ANXA6	H2AX	MK280073-119	TAP2
SYCE1L	NPHS1	MK280073-123	GALP
TOR2A	BCL3	MK280073-125	NEO1
ZBTB7C	SLC18A2	MK280073-140	LGALS3
BRD4	PTGS2	MK280073-149	CENPW
EPX	TFAM	MK280073-150	STAT5B
CD47	SLC6A3	MK280073-153	MFN1
C1QB	ABCB1	MK280073-154	SLC16A4
IGH	RRM1	MK280073-168	MAP3K12
REL	BTG2	MK280073-174	SYNE1
CLSTN2	ADM	MK280073-176	TARDBP
DROSHA	CAV1	MK280073-179	SLC15A3
FCGR2A	SMAD3	MK280073-180	TNIP1
ADM	THBS1	MK280073-182	KNG1
CCL22	LGALS1	MK280073-183	RUNX2
SDHB	PDGFRB	MK280073-185	SOX1
BCR	VDR	MK280073-190	E2F2
KLF16	IFI44	MK280073-194	TRPM3
BW2	PKLR	MK280073-205	AZIN1
TRIM21	PRKCD	MK280073-207	ARG2
HTT	TNFRSF10B	MK280073-208	TSLP
SLC46A2	ADAMTS1	MK280073-221	SLC1A3
GC	SLC2A3	MK280073-233	BCL7B
LEF1	ACHE	MK280073-243	LPL
TSPO	FBP1	MK280073-247	CLEC2D
ERCC5	GSTA1	MK280073-258	RASA1
FBXW7	PPARD	MK280073-280	B3GNTL1
SUCLG1	C3	MK280073-283	KLHL42
VCAN	PRNP	MK280073-295	GJC1
STEAP4	GSTA1	MK280073-301	LRG1
CCR6	SERPINA3	MK280073-302	PIK3R1
HTR1B	MKI67	MK280073-313	ADCY4
HSD11B1	ACP5	MK280073-345	TET1
PITX2	ITGB1	MK280073-349	KCNC2
EIF3A	IGF1	MK280073-352	ZNF135
IDDM6	TGFB2	MK280073-354	OIP5-AS1
IDH3G	MME	MK280073-355	BLZF1
ASMTL	NOS1	MK280073-357	IL9
B3GALT2	KIF23	MK280073-359	ATP2B3
REEP2	TPM3	MK280073-364	SDF2L1
FBXO40	UCP3	MK280073-384	DNTT
VEPH1	BBC3	MK280073-389	SPRED2
ADGRA1	INHBB	MK280073-396	SCN10A
SSTR5-AS1	PGF	MK280073-397	FUT2
B3GNTL1	SRXN1	MK280073-414	FZD4
MIR130B	CYP2B1	MK280073-434	KRBA1
JAWAD	PTTG1	MK280073-445	HOXB7
AAA3	PLD1	MK280073-453	SNORA73B
GRM2	SREBF2	MK280073-455	STAB2
CALR	TTR	MK280073-456	WNT7B
CYP17A1	CASP12	MK280073-464	CSNK2A1
CCR4	IL2	MK280073-465	EHHADH
ASCL1	SLC2A1	MK280073-466	KMT2C
LGR5	CKS2	MK280073-467	ITGB5
P3H3	EIF2AK3	MK280073-468	TYMP
IFT122	INS1	MK280073-470	NR1D1
BW62	APP	MK280073-473	ADAMTS7
SIK2	BECN1	MK280073-476	YPEL2
FOXO3	MCM2	MK280073-486	ARL6
RARB	AKR1C3	MK280073-487	CHPT1
SKP2	COL4A1	MK280073-490	RPTOR
CASP9	SGK1	MK280073-495	UGCG
PTGES	PER2	MK280073-496	IL12RB1
MMP1	ALPL	MK280073-499	NMB
NPR2	IRS1	MK280073-500	GSTA1
IL1R1	MXD1	MK280073-512	TRAF3IP2
LIG4	TXN	MK280073-515	LAMA2
MAP3K7	IGF2R	MK280073-516	RENBP
THEM4	SLC22A2	MK280073-519	NID1
ALRH	GPD1	MK280073-523	TFDP2
JAK3	NCF1	MK280073-525	BPIFA2
MANF	CASP1	MK280073-530	DDOST
TDO2	ITGB1	MK280073-531	KCNT1
NPC1	CASP3	MK280073-532	MECP2
AXL	EEF1A1	MK280073-533	BCO2
CCR3	KIF20B	MK280073-538	NOS1
ATXN3	PTEN	MK280073-540	HLA-H
EGR1	PLIN2	MK280073-543	YBX2
ABCC3	ACACB	MK280073-544	ACACA
CDC20	APP	MK280073-551	CREB3L3
ALDH1A1	RAC1	MK280073-554	PLN
TEK	MAPK14	MK280073-556	LNPEP
NBN	GPAM	MK280073-557	PTGDR
SCN1A	PRKAA1	MK280073-558	GJB6
MT-ND1	STAT3	MK280073-559	MEPE
GSN	EGF	MK280073-561	MGAT1
LAG3	PLAU	MK280073-564	CHEK1
HCRT	SLC7A11	MK280073-574	CKB
SOX3	GCLC	MK280073-578	RTN3
GAA	GHRL	MK280073-585	TNFRSF11B
GUSB	HNRNPDL	MK280073-586	DHDDS
CACNA1A	BCHE	MK280073-590	MRPL28
JAZF1	ABCC1	MK280073-592	SYN1
APOA4	BMAL1	MK280073-593	B4GALT1
DLG4	GCK	MK280073-596	SLC25A44
NES	XIAP	MK280073-597	CS
IVL	EGR1	MK280073-094	ECE2
FGFR4	LHB	MK280073-095	NCEH1
NR2C2	HSPH1	MK280073-096	SERPINA1
NR3C1	PDK1	MK280073-097	PRKAA1
SFTPC	BAX	MK280073-098	SELE
SLC9A3	PTPN1	MK280073-101	MSI1
POLR2B	GPX2	MK280073-102	PLAGL1
IKZF1	BMP2	MK280073-104	KLF6
SNRPE	CCNA2	MK280073-105	NR5A1
MPO	DNM1L	MK280073-107	THBD
HGF	JUND	MK280073-108	ABCD2
IGHA1	NR3C1	MK280073-109	DCD
MARCKS	CSF2RB	MK280073-110	FAAH
IDDM3	PRKAB2	MK280073-111	FLOT2
SPRR2F	APOA4	MK280073-112	MAP4K1
MEHMO	GHR	MK280073-113	PDE9A
SGSM2	PRLR	MK280073-114	ABCA8
GPR176	HSD11B2	MK280073-118	NDUFS2
PDXDC1	HSPA1B	MK280073-122	CLCN2
ZIM2	IGFBP3	MK280073-124	ANXA6
SYT17	ORM1	MK280073-126	SLC25A13
CSRP2BP	CXCL12	MK280073-127	SMPD1
CCDC136	VNN1	MK280073-128	ANKS1B
DNAJC24	CDK1	MK280073-131	MFSD2A
CCDC110	TNFRSF1B	MK280073-132	ELN
KRT27	AREG	MK280073-133	RRAGA
MIR320A	IL12A	MK280073-134	EDNRB
BW56	MGST3	MK280073-135	RCVRN
SLC25A27	ACE	MK280073-136	STAT3
CYP3A	COL12A1	MK280073-137	SYNJ2
FGA	AGTR2	MK280073-138	ATN1
DPYD	AIFM1	MK280073-139	ROBO1
KRT31	FOXO3	MK280073-141	PDC
RAD52	HP	MK280073-142	HEXB
SLC25A29	NAMPT	MK280073-143	KLF12
CENPA	SLC3A2	MK280073-144	HSPA1A
CD79A	OPA1	MK280073-145	GNAS-AS1
DDIT4	SIK1	MK280073-146	SNHG7
FCGR2B	SLC1A5	MK280073-147	GCHFR
SERPING1	RFTN1	MK280073-148	JAZF1
PRDX5	CTSK	MK280073-151	TMEM63B
MYF5	HMGB2	MK280073-152	CPQ
CD58	EDNRA	MK280073-155	SOAT1
TPI1	ADIPOR1	MK280073-156	ZNF260
CCNE1	GLUL	MK280073-157	TPRA1
SLC44A4	XBP1	MK280073-158	CCRL2
CCR1	CD36	MK280073-159	NPY5R
PLA2G4A	CHUK	MK280073-160	MIR423
TNAP	MT1A	MK280073-161	MGAM
PARD3	IGF1R	MK280073-162	COL3A1
FANCD2	MT2	MK280073-163	PECAM1
PSMA6	SMAD3	MK280073-165	PEX2
PLAUR	CEBPB	MK280073-169	CNR2
MYD88	RGS4	MK280073-170	PMEL
HIF1A	NR1H3	MK280073-171	HRH3
ACYP2	ATF3	MK280073-172	CCR1
SH3BP1	MFN2	MK280073-173	ITGA2B
DEXI	DNM1L	MK280073-177	CLDN5
SLC25A42	SRSF7	MK280073-178	ZNF512
PIGF	CCNB1	MK280073-181	DUSP6
PRKAG2	GSTA3	MK280073-184	SERPINE2
SOD2	OGG1	MK280073-186	ADAM33
NCOR2	TPD52L1	MK280073-187	TCN1
IL1RL1	COL3A1	MK280073-188	FOXO4
LOC100128922	TRAF6	MK280073-189	SOX5
DNMT3A	ALDH2	MK280073-191	IL9R
ZDHHC2	DLGAP5	MK280073-192	AXIN2
CCL19	RSAD2	MK280073-193	TAF1
CFD	XDH	MK280073-195	TBC1D1
TAS2R64P	FSHB	MK280073-196	SLC6A19
CD1D	AGRN	MK280073-198	HTR6
OXCT1	ATP2B4	MK280073-200	HTATIP2
CXCR2	SPP1	MK280073-201	VPS28
F5	EDNRB	MK280073-204	SPTB
TLR8	NDC80	MK280073-209	PGAP3
VTRNA1-1	COX2	MK280073-210	TSG101
SLC38A7	BAD	MK280073-211	AEBP1
RASA1	HSP90AA1	MK280073-212	LDHC
USP7	RAF1	MK280073-213	RASD1
NPCA1	FOS	MK280073-214	BIRC8
KRT5	ITGAV	MK280073-215	CYP11B1
DEFA1B	MAP2K6	MK280073-217	EIF3L
CHN2	SMC4	MK280073-218	PRDX2
KSR2	CCL20	MK280073-219	AQP1
ELANE	NR4A2	MK280073-220	COL17A1
EPHA2	MX1	MK280073-222	GFAP
SLC4A1	IGFBP5	MK280073-224	PCDH9
EWSR1	DTYMK	MK280073-225	SLC29A2
LIN28A	CIDEA	MK280073-226	MSLN
CSPG4	SLC10A1	MK280073-227	ACSL6
NTRK3	SLC7A2	MK280073-228	SLC25A28
CHL1	ACO2	MK280073-229	ADIPOR2
UBASH3B	IGFBP2	MK280073-230	PABPC1
AOX1	SFPQ	MK280073-231	GIMAP5
IGKV2D-29	SPTBN1	MK280073-232	NDUFA9
FGF2	IGFBP2	MK280073-234	KLK1
CYBB	HSPH1	MK280073-235	TIMP2
TRIB3	NOS1	MK280073-236	COX4I1
CXCL10	ABCC1	MK280073-237	CTSH
SLC26A9	HIF1A	MK280073-238	IFT57
C1QA	GSTT1	MK280073-239	CASQ2
CEP162	CRYAB	MK280073-240	SRSF5
FBXO21	PECAM1	MK280073-241	SNED1
YEATS2	G0S2	MK280073-242	HIP1
MRPL11	GGT1	MK280073-244	RAET1E
KCTD17	REN	MK280073-245	RECQL4
NRSN2	ME1	MK280073-246	ATG16L1
FOXD4L1	RHOA	MK280073-248	TFF3
COL28A1	COL6A3	MK280073-249	DPP10
MIR195	HSD17B10	MK280073-250	SLC27A5
PDZD2	SNAP25	MK280073-251	PRKAG1
CTTN	SELE	MK280073-252	MDM4
ATIC	BBOX1	MK280073-253	FBLN5
ACOT2	BCL2	MK280073-255	RAB7A
SLC25A39	IL1RN	MK280073-257	PMS2
FOXJ2	CCND1	MK280073-259	RXRB
SPN	CFD	MK280073-260	GAPDHS
TSHR	RELN	MK280073-261	CNTNAP1
TBPL2	AGTR2	MK280073-262	CYP26A1
DTNB	ANGPTL4	MK280073-264	RMRP
AGL	CD47	MK280073-265	CYCS
MAP3K1	NUF2	MK280073-266	DDX11
GRIN2A	SART1	MK280073-267	NDUFS1
RAD50	TRIP13	MK280073-268	FGFR1
BTK	TERT	MK280073-269	CERK
GBA	AQP7	MK280073-270	ANKS4B
HSPB2	GPC1	MK280073-271	HLA-DRB5
FADS3	LPP	MK280073-272	UGT1A1
TFF1	ACTB	MK280073-274	CSF3R
NEURL1	CALM1	MK280073-275	HSD11B2
PRDM1	UCP1	MK280073-276	HERC2
SLC18A2	FLT1	MK280073-277	ZIC2
HLA-DRB3	TSC22D3	MK280073-278	PDIA3
MAD2L1	LY86	MK280073-279	A1CF
CA6	ABCC8	MK280073-281	GNAS
FH	ANTXR1	MK280073-282	MS4A2
LAMP1	FBXO30	MK280073-284	GATA6
TUBB3	SOD3	MK280073-285	DAPK3
PCSK2	TF	MK280073-286	IP6K1
SUMO1	ELOVL6	MK280073-287	PIN1
MARK2	NIPAL3	MK280073-288	RIN2
CSF1R	ACADL	MK280073-289	OTUD4
TNFRSF1A	DEPP1	MK280073-290	ASCC1
C3	HSP90AB1	MK280073-291	OTUD3
ROS1	SLC5A1	MK280073-292	CDH10
TCN1	TGFB1	MK280073-293	SCP2
MUC5B	BECN1	MK280073-294	SLC6A6
S100A6	PDIA4	MK280073-297	AVEN
AURKA	PLPP3	MK280073-298	PCK2
TACR1	ATP7B	MK280073-299	DAO
DNMT3B	ITGA2	MK280073-303	SLC25A21
CHMP1B	CEBPD	MK280073-304	CLSTN2
OXGR1	CHUK	MK280073-305	HSPA8
KHDC3L	CDKN2A	MK280073-306	DIDO1
PIANP	POR	MK280073-307	MED12
EIF4EBP1	TLR4	MK280073-308	IL5RA
REG1A	SGK1	MK280073-309	TNFSF12
PDIA6	KIT	MK280073-310	FN1
BMI1	BMP7	MK280073-311	MTR
MMP7	PLAT	MK280073-312	DHFR
RAB7A	COMT	MK280073-314	TPMT
AXIN1	GSTO1	MK280073-315	SORCS2
BDNF	FGF21	MK280073-316	ACVR2A
CDKN2B-AS1	WNT5A	MK280073-317	RPS6KA6
KRT10	ALAS1	MK280073-318	RRAD
FOSB	CCL7	MK280073-319	PLA2G6
AXIN2	FGF2	MK280073-320	SEC63
LPAL2	SULT1A1	MK280073-321	PXN
KIF26A	TIMP2	MK280073-322	NGFR
CLDND1	JAK2	MK280073-323	PDGFD
BEGAIN	NOX4	MK280073-324	CCL14
KIAA1462	NTRK2	MK280073-325	PSMC4
MRPL14	PDGFB	MK280073-326	FNTB
EFTUD1	PRDX6	MK280073-328	NSMF
ACBD6	ACADM	MK280073-329	FBN3
ARRDC1	RXRA	MK280073-330	MIR183
TTC36	CLU	MK280073-331	CHN2
TPTEP1	NR4A2	MK280073-332	HAS2
MIRLET7A1	ADM	MK280073-333	PSIP1
OOEP	CDCA8	MK280073-335	SLC30A7
F3	RXRA	MK280073-336	ZFPL1
DDX43	OAT	MK280073-337	CDK4
GNPDA2	CLDN4	MK280073-338	HIF1A-AS2
CDSN	ESR1	MK280073-339	ADGRE2
BAX	EP300	MK280073-340	TNFRSF10C
DNMT1	ALDOB	MK280073-341	CRAT
CPE	NR1I2	MK280073-342	NAA15
METAP2	SORT1	MK280073-343	S100A16
MEG3	PPARD	MK280073-344	KLF9
FFAR4	KCNJ11	MK280073-347	PCSK2
CBX5	ALDH9A1	MK280073-348	LINC01152
SLC1A1	DNAJB9	MK280073-350	COL8A1
STIP1	FOSB	MK280073-356	RBPJL
NPCDR1	ERBB2	MK280073-358	HABP2
TNFSF10	ACADM	MK280073-360	SLC25A42
ARTN	CYP4A14	MK280073-361	SYP
ARHGEF5	LCN2	MK280073-362	MMP11
PER1	PMEPA1	MK280073-363	MYO1E
ATXN1	EHHADH	MK280073-365	XCL1
KMT2D	MCM6	MK280073-366	VPS29
DEFA1	MGLL	MK280073-367	MTUS2
WG	ENO1	MK280073-368	WDTC1
CLPP	IER3	MK280073-369	C1S
CTRC	PKM	MK280073-370	GLO1
SP9	CASP7	MK280073-371	SIRT7
GRB2	PAM	MK280073-372	FCGRT
NCOA3	MET	MK280073-373	HDAC4
ERG	ABCG1	MK280073-374	KLHL1
NXT1	PLA2G7	MK280073-375	SAG
TM6SF2	ROCK1	MK280073-376	CALCB
L1CAM	FOSL2	MK280073-377	PLAT
FA2H	PLD1	MK280073-378	EIF3A
PLA2G2A	TMEM106C	MK280073-379	SLC22A7
PFAS	UCP1	MK280073-380	THBS4
APPL1	CTNNB1	MK280073-381	CXCR3
CDKN3	CYP8B1	MK280073-382	LYVE1
SNRNP40	DDIT4	MK280073-383	APOH
FUT3	FABP3	MK280073-385	F13B
HLA-DQA1	GNRH1	MK280073-386	DIRC3
ACO1	INSIG2	MK280073-387	GPR35
SLC26A5	ASPH	MK280073-388	STAR
CD81	TNS3	MK280073-390	HLA-DQA2
NOG	SRC	MK280073-391	PIK3R2
MIR27B	ACHE	MK280073-395	CYBB
RNF213	MAP2K2	MK280073-398	HSPE1
IRF4	IL17A	MK280073-399	DPP9
KDM1A	HSD17B4	MK280073-402	SLC43A2
CDC25A	PSEN1	MK280073-403	PDXDC1
PDE4A	SERPING1	MK280073-404	SRC
PPARD	UGT1A6	MK280073-405	ADTRP
DNAJB1	HMOX1	MK280073-406	CRMP1
PGC	PPP1R10	MK280073-407	MAFB
IFNA2	CRH	MK280073-409	DPEP1
SLC36A2	BACE1	MK280073-410	BBS5
SLC25A36	NLRP3	MK280073-411	CCL5
SLC31A1	MMP13	MK280073-412	TGFBR3
RASSF9	PDK4	MK280073-413	MAP3K7
UTP20	ATF6	MK280073-415	IMMP2L
PVRIG	RNASEH2A	MK280073-416	PRKCQ
WDR83	BAD	MK280073-417	TIRAP
JSRP1	GSTO1	MK280073-418	LYZ
ACSM2B	CDH2	MK280073-419	TPM2
MIRLET7A3	IL2	MK280073-420	ELAVL1
HSPB1	TNFSF11	MK280073-427	ABCA2
PTGDR	MGST1	MK280073-428	LAP3
ERBB4	SLC34A2	MK280073-430	IDH1
MXI1	ETS2	MK280073-431	MIR27B
CNOT8	RACGAP1	MK280073-432	RBP3
NOSIP	NDUFV2	MK280073-433	MUC13
SAG	AGER	MK280073-435	UBE3A
GYPA	CDKN1B	MK280073-436	SREBF1
MEF2C	CXCL2	MK280073-437	IL21
ANXA5	PBK	MK280073-438	P2RX7
SCG5	THRSP	MK280073-439	GAS6
TPM3	GRIN1	MK280073-440	TSHR
CRY2	HNRNPU	MK280073-441	TMTC1
ITPK1	GAPDH	MK280073-442	ETV1
ABCG1	HSD17B2	MK280073-443	MTCH2
IGBP1	IL33	MK280073-444	CTRB1
C5AR1	PTPRF	MK280073-446	PLAUR
SLC7A5	TNFAIP6	MK280073-447	SLC16A1
TIMP1	CYP1A2	MK280073-448	NHLRC1
BMPR2	HBEGF	MK280073-449	C1QTNF1
CIITA	SLC22A1	MK280073-450	AS3MT
RAB7B	SYNE1	MK280073-451	DCAF17
TPO	CDC20	MK280073-452	IQGAP2
MAPT	CIDEA	MK280073-454	TOMM20
LTBR	LCAT	MK280073-457	NAT8
SERPINE2	MFN2	MK280073-458	KLF11
FSCN1	ERBB3	MK280073-459	PHLDA3
UTRN	BAD	MK280073-462	NRP1
FOXA3	RUNX2	MK280073-463	NLRP3
JAG1	CREBBP	MK280073-469	FGF11
MMP12	CASP12	MK280073-471	ACYP2
TSC2	GFAP	MK280073-472	CLDN4
CLDN4	ABHD2	MK280073-474	GRM8
GRIA2	B2M	MK280073-477	MIR18A
SLC25A17	COX4I1	MK280073-478	PROK2
SLC5A12	NCAPG	MK280073-479	MTHFR
XBP1	ERN1	MK280073-480	DACH1
MYH7	CXCL3	MK280073-481	DVL2
SLC12A1	TNF	MK280073-482	DICER1
SLC17A2	DGAT1	MK280073-483	XIRP1
NR1I2	MT1F	MK280073-484	SOCS6
RBL1	RYR1	MK280073-485	YWHAE
PRKACB	MAPT	MK280073-488	NDUFS8
CD1C	IER3	MK280073-491	CSF1
OSM	NGF	MK280073-492	MBOAT1
CYP27B1	GLS	MK280073-494	FEM1B
SERPINB2	KDR	MK280073-497	MALRD1
DIABLO	CYP1A1	MK280073-498	KCNH2
FOXL2	SMAD2	MK280073-502	IGFALS
NCR1	DUSP6	MK280073-503	NR0B1
ABCA4	ABCB9	MK280073-504	APOB
ITPA	CKS1B	MK280073-505	FUT6
CD1B	TNFRSF25	MK280073-506	CDH2
ME3	CD74	MK280073-507	CECR7
IGF2BP1	SLC2A4	MK280073-508	GTF3A
INHBE	KLF6	MK280073-509	KRAS
TGFB3	LIF	MK280073-511	C4A
KRT14	ARL4C	MK280073-514	DSG2
SCG3	BGLAP	MK280073-517	DLL1
PLA2G6	STAT6	MK280073-518	MSX2
SI	GJA1	MK280073-526	CTF1
SLC2A8	IL17A	MK280073-528	PIM1
TG	SELP	MK280073-529	EGFL7
DDX42	MAPT	MK280073-534	USP9X
HSD17B14	MIF	MK280073-535	SLC19A3
RNF186	ABCG2	MK280073-536	BNIP3
PARVG	CTSD	MK280073-537	RAB27B
CD300LB	CALR	MK280073-541	UQCRFS1
MPV17L	UPF1	MK280073-542	ADH7
ERCC6L2	AHCY	MK280073-545	APOA5
BW57	GK	MK280073-546	SDC4
MIR499B	ITGA2	MK280073-547	FHL2
MT-LIPCAR	MMP10	MK280073-548	PSMB2
ADAMDEC1	MMP3	MK280073-549	PCAT6
MC1R	PRKCD	MK280073-550	PHOX2A
MS2	SF3B5	MK280073-552	ZFPM1
MAP2K2	IL33	MK280073-553	CLDND1
KLRD1	IL1B	MK280073-555	CSF3
PGAP3	LITAF	MK280073-560	CHAT
F13B	XBP1	MK280073-562	PDPK1
RIPK3	EPHA4	MK280073-563	CPT1B
PKD1	ACE2	MK280073-565	KYNU
MT4	HIF1A	MK280073-566	SPRED1
TET1	RETN	MK280073-567	SLPI
IGHD	ENO3	MK280073-568	CTH
PRCP	LDHB	MK280073-569	ATF5
TERF1	MAP3K1	MK280073-570	PKNOX1
CACNA1S	SLC1A1	MK280073-572	ABCB5
EHMT2	TAT	MK280073-573	CD3D
CYP11A1	CYP2B10	MK280073-575	PMCH
MTCH1	BANP	MK280073-577	TFRC
MIR126	CEP120	MK280073-579	AVPR2
BP5	SNRPF	MK280073-580	GRB14
TOLLIP	ULK1	MK280073-581	REG3G
RNF5	CD44	MK280073-582	RXFP1
ADA	COL3A1	MK280073-583	SLC10A2
DAO	GPX4	MK280073-584	IL12A
ITGAE	SMAD2	MK280073-588	SLC35G5
MIR191	ACKR3	MK280073-589	CCL24
IL12B	SLC7A5	MK280073-591	PTGDR2
PECAM1	SOS1	MK280073-594	LIMK2
TERC	VIM	MK280073-595	UBE4A
DNAJB6	LCAT	MK280073-598	HSP90AA1
QPCT	ACSL4	MK280073-099	SEL1L
DDOST	JUNB	MK280073-100	TGM1
PTPRB	PDGFB	MK280073-129	ENG
ADCY10	PTK2	MK280073-130	OGT
CHMP2B	SPTAN1	MK280073-166	SYT1
CANX	TPX2	MK280073-167	SFRP5
YWHAQ	PCK1	MK280073-223	UROD
CAV1	BST2	MK280073-254	TUBB2A
EPHX2	DCLK1	MK280073-256	KCNJ1
GNAS-AS1	H19	MK280073-263	TVP23B
GALT	RAD51	MK280073-327	PLCB1
CD244	CCN5	MK280073-392	LOXL2
AANAT	LDHA	MK280073-393	SERPINA7
FADS2	PLIN4	MK280073-394	CYTL1
MSLN	TGFBR1	MK280073-400	SORBS1
GLI3	TGFBR2	MK280073-401	UMODL1
RBPJ	GPX2	MK280073-408	CLCN5
NKX2-5	HMGB1	MK280073-421	FLT3
HTR2C	IFIT3	MK280073-422	VNN1
GJD2	PPP3CA	MK280073-423	GRIN1
EMC2	CCND3	MK280073-424	SLC18A2
C6orf10	IDI1	MK280073-425	RIBC2
GPR162	MMP13	MK280073-426	CCNG1
GNG13	PRDM2	MK280073-429	HADH
SAMD4B	PINK1	MK280073-489	CCKAR
TULP4	CDKN1B	MK280073-520	SLC27A4
EPB41L4A-AS1	COL6A2	MK280073-539	PRKD1
FGD2	EIF4EBP1	MK280073-576	ICAM1
USP27X	ALAD	MK280073-587	RAPGEF3
PCED1B-AS1	CD68	CASP8	DLX5
HSFX1	CEBPA	CD163	ETS1
MRE11A	MAD2L1	ATP6V0D1-DT	SORD
HEXA	MRC1	CACNA1H	NPR2
CYP51A1	SKP2	EMC1	ALPI
AQP4	GCLC	SOX2-OT	FLAD1
TRPM8	HSD3B1	ATXN2	NPPC
LBX1	MAPK3	NORAD	NR1H4
GHRH	ABCG5	IL21R	SSTR1
ARSA	DLD	UCN3	SALL4
S100G	KCNH2	MIR10A	OPRM1
MMADHC	SLC6A4	MIR499A	CYP26B1
SETD7	CDC42	LINC00261	IL16
NCL	PRKDC	AHR	TCF3
GTS	PYGL	ROBO1	SERPINE1
ROCK2	HMOX1	DRD4	SLC13A5
LOC101929264	SOX9	CDH5	EDARADD
ETV3	ATP2A2	CLTRN	PDK1
HSPE1	TH	MT-TG	WDR41
LRG1	AMIGO2	CCAT1	MEG3
TNFRSF11A	TRPV6	ADD1	RAD51
CENPV	AKR1B1	MIR497	HSPA1B
LAMC2	MYH7	UFC1	KCNE2
EPB41	RND3	SEMA4D	P2RX4
MYDGF	TRH	HRC	CCND2
HPGDS	HBEGF	MIR106A	CFB
KAT2B	FOXO1	MIR339	SCN8A
CHUK	SQLE	CCL3	RAD21
MSX1	ALCAM	BBS7	KSR2
HSPD1	FLNA	CD8A	IRF8
SLC25A32	SERPINH1	DDIT3	BCL3
SLC25A41	TNNT2	NRP1	ADAMTS10
PHACTR1	BNIP3	TREX1	GIPC1
HBEGF	IL6	L1CAM	FZD1
TPMT	LOX	GNAI2	SAA2
CXCL2	PTK2	LIMK1	SLC2A9
MGLL	RETN	BTC	KDM3A
SORT1	APOA2	OXTR	CAST
SYK	MYD88	CISD1	TGFBI
PTDSS1	IRF8	SDC3	CISH
KCNA2	MCM5	HK1	SPINT2
ATG5	MGST1	CACNA1D	HSPG2
CSF3R	CCND1	MIR19A	CD274
ADORA2A	NGF	RLBP1	SUCLA2
MIR19A	DBP	VPS33B	GHSR
BMP8B	HMMR	IMPG1	STX4
MIB1	RELB	FLNC	FGF23
ME1	AGER	CCDC28B	PCNT
DSG3	MAT2A	CDK4	ADIPOQ
ZFYVE9	UCP3	KEAP1	RIT2
ABCA1	CCNT1	MIR181B1	CD44
ADAM8	FAM210A	RFC2	KCNMA1
ABCB11	ADGRE1	GTF2IRD1	MEFV
CCT4	CDCA2	BUD23	NTSR1
CYP21A2	IL1RAP	DNAJC30	RGN
PROKR1	RTN4	METTL27	GDA
TICAM1	ADGRE1	TMEM270	XK
FPR1	ADIPOR1	MIR148B	HEPH
AMY2A	DGKA	MK280073-621	TNS3
SLC12A2	LTA	MK280073-623	SLC25A14
HRH1	ETS1	MK280073-609	CCL22
WDTC1	PDGFB	MK280073-618	PRKCB
IGKV2D-40	QKI	MK280073-655	LIPN
NMRAL1	CIDEC	MK280073-659	VKORC1
ZDHHC14	HNRNPH1	MK280073-688	ELANE
ST8SIA6	KRT5	MK280073-689	UGT2B7
PARK7	PDLIM1	MK280073-606	PDCD5
NFATC1	SERPINC1	MK280073-615	CLDN16
RORC	SPAG5	MK280073-624	CD1A
CYP4A11	GFAP	MK280073-625	GSTA2
GPD2	APLP2	MK280073-629	UFM1
BAK1	RAP1GAP	MK280073-654	FRS2
UQCRFS1	SGMS1	MK280073-656	ADH5
EXOSC4	CCL5	MK280073-670	SHBG
EPHA8	CHCHD2	MK280073-674	PREP
IGFBP2	INSIG1	MK280073-676	MYH6
CES1P1	SQSTM1	MK280073-678	THRB
ARF1	EIF5A	MK280073-683	ATR
PGK1	ALAS1	MK280073-686	DPYD
TNFSF14	MN1	MK280073-691	AGT
CNOT6	DUSP6	MK280073-599	GMFB
ADAMTS5	EGR2	MK280073-600	ATP10A
PROX1	NFIL3	MK280073-601	IL23R
PAH	ABCC3	MK280073-602	NRF1
CYP11B1	APOA4	MK280073-603	SKAP2
SCN2A	EPHX1	MK280073-604	TAGAP
RACGAP1	ABCB1B	MK280073-605	TBX21
CD68	MCM2	MK280073-607	BRD4
ITGA2B	IKBKB	MK280073-608	SOX9
TERF2	SLC17A8	MK280073-610	DTNB
AKR1C2	GAS6	MK280073-611	TCF21
NTF4	PTX3	MK280073-612	KLF2
EP300	NRF1	MK280073-613	TFE3
RRM1	ETFB	MK280073-614	IRF7
FKBP4	NOTCH2	MK280073-616	THPO
PIN1	PMEPA1	MK280073-617	XIAP
MUC6	PPP2CA	MK280073-619	TLX1
A1CF	TACC3	MK280073-620	SLC29A3
CLEC16A	TGIF1	MK280073-622	OLR1
TPSG1	ADRB2	MK280073-626	TAOK2
SULT1A1	FKBP5	MK280073-627	MAP4K3
ABCA12	FSHB	MK280073-628	NPY
TGM1	PDK1	MK280073-630	ACLY
PRH2	CCNA1	MK280073-631	CYP4F12
TRH	VIM	MK280073-632	FKBP5
PNMT	CACNA1C	MK280073-633	SCNN1B
ABCB4	CASP1	MK280073-634	PPIEL
GABPB1	SGK1	MK280073-635	CLIC5
PTPMT1	PPP1R15A	MK280073-636	XRCC1
GJA8	PFKFB3	MK280073-637	VEGFA
CD209	ZKSCAN1	MK280073-638	CDH11
WNT5A	EIF4EBP1	MK280073-639	CDS2
EEF2	HTR2A	MK280073-640	ALPK1
NFKB2	HSPB7	MK280073-641	NKX2-1
AIRE	SYT7	MK280073-642	MIR21
BMP6	ATP2B1	MK280073-643	RALB
PPP1R8	CRYAB	MK280073-644	TNFAIP3
PLCG1	GLS	MK280073-645	HLA-DQA1
HSPA8	THRA	MK280073-646	SLIT1
CDR2	EEF1D	MK280073-647	MKKS
MGAT4A	HSPG2	MK280073-648	ADCY1
EDA2R	IFIT1	MK280073-649	UCP2
PAQR3	SLCO4A1	MK280073-650	FOXG1
GPR22	UHRF1	MK280073-651	PPARD
LAG5	VIM	MK280073-652	SCTR
TAAR3	WFDC2	MK280073-653	LMO7
ENPP4	UCP1	MK280073-657	FOXP2
ZC3H4	SIRT1	MK280073-658	GSC
STYXL1	TFAM	MK280073-660	LALBA
ARRDC4	CCL6	MK280073-661	ADGRE5
CEACAM5	DDX17	MK280073-662	CXCR1
TRPV6	TFPI2	MK280073-663	SLC12A3
FETUB	PHLDA1	MK280073-664	APELA
CDKN2D	PLK1	MK280073-665	MMP8
GZMA	DMBT1	MK280073-666	SH3BP2
S100A4	MYH7	MK280073-667	PNMA2
ARR3	WEE1	MK280073-668	TLE3
TMPO	ZNF264	MK280073-669	OCLN
AGR2	NCF2	MK280073-671	SERPINI1
SETD2	PYGL	MK280073-672	THSD7A
TFAP2B	CCDC77	MK280073-673	SOD1
PRPF6	CHUK	MK280073-675	CDK13
SLC11A2	TRIB3	MK280073-677	SIRT5
CAMKK2	PCK2	MK280073-679	CAPN2
TPM1	ABCD3	MK280073-680	NR4A1
METTL3	ISG20	MK280073-681	HOXC4
BCAR1	PER1	MK280073-682	UGT1A7
ASIC1	XRCC1	MK280073-684	DIABLO
MCM2	CYP3A4	MK280073-685	UBL5
RPE65	FGF12	MK280073-687	PROKR2
ASS1	TNRC18	MK280073-690	RAB4A
KLRB1	NCF2	MK280073-692	SLC30A1
NR5A1	ST3GAL1	MK280073-693	APLN
CXCL9	DDX17	MK280073-694	METAP2
FDFT1	PFKP	MK280073-695	STXBP4
ICAM3	PC	MK280073-696	PDHX
APLNR	BIRC5	MK280073-697	TBC1D32
IFIT3	IL4	MK280073-698	PRPH
GCNT2	NFKBIB	MK280073-699	KIF1A
SLC38A4	FGF1	MK280073-700	VCAN
ANO1	HMGCS2	MK280073-701	ALKBH5
CD55	TIMM13	MK280073-702	FGF13
CHI3L1	MMP7	MK280073-703	PDIA6
TPP1	DAB1	MK280073-704	GGTLC1
SLC5A3	MVD	MK280073-705	PTPMT1
WIPF2	SEMA6A	MK280073-706	SNHG6
PEX2	CFI	MK280073-707	MLKL
DSPP	AGTR1A	MK280073-708	FOXH1
CRYBA2	EDNRA	MK280073-709	HADHA
PCOS1	GMNN	MK280073-710	TFEB
BCL7B	HSD3B1	MK280073-711	MIA3
RNF10	GOT1	MK280073-712	SEMA3F
EML2	GPX1	MK280073-713	PREX1
DNTTIP2	BID	MK280073-714	SLC25A45
DPH5	IFIT2	MK280073-715	CPE
TTC19	TNFAIP2	MK280073-716	CXCR6
TMEM132A	BIRC3	MK280073-717	HPSE
MSTO1	HRAS	MK280073-718	ST6GAL1
FGD3	SF3A2	MK280073-719	POMC
KIF12	DKK3	MK280073-720	SKIL
FOXR1	PXN	MK280073-721	CNOT3
GOLGA6A	RBPMS	MK280073-722	NFKBIA
DBX2	RPL31	CANX	CPT1A
FER	RPS16	MIR100	PRB4
ME2	DNM1L	MIR20B	FOXF2
MST1	ANXA5	VANGL1	KISS1
KCNQ2	CASP4	NDUFS1	NARS2
C1QTNF1	EGR1	MIR188	DOCK7
MAP2K4	PRKAA1	AQP10	BPI
XRCC3	FECH	ARHGAP1	MT2A
ATP12A	MEF2C	POGZ	HSD17B14
ATP4A	BID	PRPF31	HEXA
WNT4	INHBA	CALR	FLT4
IL24	KEAP1	WT1	CTTN
NOD1	TSHB	HESX1	SI
CASZ1	CRYZ	RSRC2	HYAL1
LARS	GMNN	MIR183	AGR2
SERPINB5	PCNA	EGF	ACY3
GNRH1	GJA4	COQ4	DNASE1
SLC1A3	IL1RN	CTNS-AS1	PTN
PPT1	DHCR7	MIRLET7F1	TGFB2
TRPV4	FASN	MIR324	RAP1A
PABPC1	CDCA3	CEP290	POLR1C
BPPV	CDKN1C	RETNLB	KCNE1
[truncated: 275,452+ more rows]

## Sheet: AD+HTN
Coremine	CTd	Genecard	Intersected genes from three databases related to Hypertension		Intersected genes related to Alzheimer and Hypertension
REN	TNF	BMPR2	CREB3L1		CD44
AGT	IL1B	AGT	ERCC5		SERPINF1
ACE	IL6	NOS3	CFHR5		RGS4
AGTR1	FOS	AGTR1	SUMO1		CHRM1
SLC33A1	NOS2	TBX4	MMP7		GPR158
DIANPH	CAT	KCNK3	UTY		SOCS3
EDN1	BCL2	ACE	GRM2		STMN1
ATM	REN	ACVRL1	CXCL13		ADCYAP1
NOS3	TGFB1	GNB3	SLC22A2		KCNV1
NR3C2	RELA	ENG	SERPINF1		CHRM3
BMPR2	EDN1	NR3C2	NUDT1		KCNE4
MPV17	CCL2	ADD1	SELL		MAP4
CYP11B2	SOD2	PKD1	CCL19		CALB1
CRP	JUN	SMAD9	ABR		STAT4
SCNN1B	TP53	CAV1	FOXE1		ZFP36L2
WNK4	MMP9	ATP13A3	NEFH		CDC42
EEF1A2	MMP2	HYT4	ROR2		CALY
ADD1	TH	HYT3	MAOA		TNS1
ALB	NFE2L2	HYT1	COQ9		HPRT1
EGFR	COL1A1	HYT2	TRAPPC9		CARTPT
INS	GSK3B	EIF2AK4	FNDC1		TNFRSF10B
SLC26A5	FN1	HYT5	PMF1		GFAP
KNG1	LEP	HYT6	HS2ST1		HIPK2
CIMT	ICAM1	PTGIS	CD82		ENC1
AGTR2	VCAM1	ECE1	MMP16		IGF1
ADIPOQ	SERPINE1	PDE3A	DRD3		PIEZO2
KLHL3	ACE	REN	EMILIN1		SPP1
ACE2	NR3C1	CYP11B2	NDUFS4		SST
GNB3	ADIPOQ	KLHL3	EMX2		CHGB
KLK4	CYBB	PKD2	TF		FLT1
ATP6AP2	LHB	GDF2	ELAC2		CRH
IGAN1	GPX1	COL4A4	ASS1		GNG3
PGF	GCLC	SARS2	UNC13B		MIR7-3HG
RNLS	CYP1A1	CYP3A5	PDP1		HSPB3
CYP11B1	TIMP1	GBA1	FUT4		CITED1
STK39	NCF1	CUL3	RP9		CADPS
LEP	COL3A1	MEN1	GSTP1		ANGPT2
NPPA	CYBA	CELA2A	MIR122		NELL1
EDNRA	GSTP1	MYH9	FHL1		ATOH7
GRK4	CCN2	PPARG	KLF4		SLC4A11
APLNR	TLR4	COL4A5	ATP7B
KCNJ5	LPL	MIR155	ETFA
HSD11B2	APOE	CDKN2B-AS1	CUL4B
AGXT	CD36	GAS5	MT1DP
CST3	CAV1	LOC106627981	TCP1
NANOS3	NOX4	INF2	CMA1
ADM	CRP	SLC34A1	PAWR
SLC12A3	GJA1	CYP11B1	DCT
APLN	UCP2	DARS2	HSPA2
SCNN1G	EDNRA	F12	CD177
IGHD1-14	HMGB1	PKD1-AS1	LGR5
CYBA	DRD2	ZSCAN25	RAB5A
COPD	MTOR	EDN1	LRP1B
ARCN1	MYH7	LOC102723566	DAND5
SLC12A1	PTEN	CDCA3	B2M
AVP	ADRB1	MTX2	SQLE
PDE5A	ABCC1	MIR21	UTS2R
PTGIR	PRKCD	HSD11B2	E2F4
SLC9A3	AR	FLT1	CLEC4M
HNP1	CXCL2	CORIN	TAC1
RETN	PLAT	MIR204	GYPA
TP53	GAD1	RGS5	GPX4
VEGFA	AGTR1	WFS1	SNCA
NOX4	HSD11B2	ATP1B1	ESRRB
BP24	AVP	ABCC8	CDK16
ELN	AGTR2	INS	PROS1
NOX1	ANXA1	ABCA3	OSTN
SERPINE1	IKBKB	MALAT1	GAL
APOL1	EPO	SOX17	NPHP3
ROCK1	AHR	NPPA	TSEN54
CENPJ	ATP1A1	ATG9B	CRTAP
PPP1R1A	RPS6KB1	IL6	ZFYVE9
PDZK1IP1	KNG1	MIR17	GNLY
DECR1	APOA1	H19	AK1
MTHFR	LEPR	BMPR1A	LPAR3
EPO	HSD11B1	LINC01227	TRAF6
BMND7	GCH1	EMX2OS	PTGER2
BMND8	ALAD	WNK1	IFT172
ATP1A1	GAL	SCNN1B	NTRK2
PLG	VDR	ALB	MFGE8
CNBP	IER3	CPS1	PDLIM1
MME	GSTT1	HYT8	CLIC4
FLT1	VWF	GIMAP5	ALOX5AP
UTS2	AGER	ENPP1	RIPK3
OXSR1	TPM1	HYT7	ASIC5
APOB	AQP1	GJB2	CAPNS1
CYP4A11	GNAS	RFH1	PCDH20
ATP1A4	EDN1	MIR22	KCNK9
ACSM3	OLR1	HYDIN	EGFR
CORIN	CBS	DGUOK	NDRG1
KLK1	HP	PMS2	CYSLTR1
SCNN1A	ECE1	KCNMB1	CREB1
WNK3	AIF1	PIEZO2	MASP2
ATP2B1	SLC12A2	RPL5	ZNRF3
APOE	GNRH1	NPPB	ENPEP
ADRB1	DUSP5	KCNJ5	SCT
CABIN1	MYD88	WNK4	SKI
CYBB	ADRA2A	DIPK1A	PVALB
NCF1	PLG	CRP	F10
ACVRL1	ALOX15	SCNN1G	COMP
CYP17A1	ATP1A2	INSR	PTPRG
PTH	SELP	GIMAP1-GIMAP5	CDC45
NOS1	CACNA1C	HNF1A	CCT3
IFNG	NEDD4L	MTHFR	RAD50
NEDD4L	MDH1	AKT2	MBTPS2
ENG	REN	ADRB2	MTHFD1L
AGTRAP	CCL2	HNF1B	MVK
SGK1	SCNN1A	SERPINE1	NCL
IL2	SLC6A2	IRS1	HRH1
VWF	NOS3	SCNN1A	RASGRP3
CUL3	TGM2	NR3C1	SYT11
ADD3	BDKRB2	MIR20A	ADAR
OSR1	GCG	TNF	MED15
ACTN4	TRH	GNAS	CASR
RGS2	ELN	KCNJ11	MTPN
BCL2	PPBP	UMOD	PGR
KCNMB1	CXCL8	FBN1	MT-CO1
ADRB2	NPPB	CTEPH1	SDC3
NPHS1	SOD2	LOC106799833	TBC1D22A
PLAT	PTH	CYP17A1	MIR22
SLC5A2	GSTT2	ADIPOQ	NAB1
UMOD	CYP4A10	MIR451A	PLG
NPPB	GUCY1A1	SDHB	CA8
PPARG	PROC	RET	PANK2
ADD2	NHERF2	ELN	MIR190A
CACNA1D	NPR1	FOXF1	SFTPC
HNRNPK	ATP2B1	CACNA1H	SAA4
NPR3	AGT	RETN	CA5B
CD4	SCNN1G	GCK	HCN4
PTGIS	GSTA5	TGFB1	ADRB3
ROCK2	ADCY5	RBPJ	ADCY2
ARHGAP42	AOC1	APOA1	HDAC1
BP2	EDN3	STOX1	CAV2
IL4	GJA4	FN1	CHRM3
TSC1	WNK1	APOE	WARS2
MYOC	CACNA2D1	NSD1	TOMM40
KL	SLC12A3	VEGFA	BTD
MS	ITM2B	APOB	C4BPA
CLCNKB	HTR2B	JAK2	TERF1
EPHX2	ACE	THBD	GSE1
CASP3	AOC3	LEP	UCP3
ATP13A3	CXCR2	HMOX1	SLC13A3
APELA	GRK2	TNXA	RSF1
HTNB	AGTR1B	ADM	GALNS
VV	NPPA	VHL	BRD3
BP3	FXYD2	HNF4A	SERPINA3
DUOX1	TACR1	MIR759	SLC45A1
CDH1	STIM1	NOTCH1	KCNJ16
EDNRB	ERAP1	F5	RHOBTB1
MYC	VAV3	VWF	SLC4A4
CYCS	F12	F2	TMOD3
NELFCD	ADD1	EDNRA	EEA1
NOTCH3	SCNN1B	CACNA1D	IL1R1
DUOX2	GLP1R	SMAD4	GPR75
PPP1R12A	REG3G	MIR126	APOC1
ATP2B3	EDNRB	KNG1	ARID1A
RIEG2	GJA5	TUG1	SDHA
TBX4	RALBP1	MIR125A	VEGFB
WBP2NL	AGT	ACE2	COLQ
GJA4	KCNJ1	SELP	ESPL1
ASIC5	STK11	TP53	ERBB4
TRPC6	SLC6A4	HOTAIR	MAP4
DDAH2	INS2	ADRB3	GPHN
AHSP	HIF1A	KCNA5	SLC6A2
DDAH1	TRPC3	NOS2	HIVEP1
PNMT	ORAI1	PLAT	DMRT1
STOX1	NPTN	AGTR2	MIR31
CCL2	SLC6A18	MMP2	AIFM1
CTGF	CRHR2	WFDC21P	MIR146A
KCNK3	HRH2	PKHD1	ARVCF
ERBB2	CYP4F2	ADRB1	MIR33A
GJA5	F11	SPRY4-IT1	DSP
NPPC	INPPL1	PTPN1	MSN
PHA2A	UMOD	HLA-B	KCNIP3
CDKN1A	FOXO1	SOD1	RTL1
BDKRB2	BMPR2	SLC12A3	NFATC4
DBH	HRH3	MIR29A	PRL
SELP	MC2R	IGF1	MOB3C
TM9SF3	ALOX5	C3	CD55
OLR1	WNK4	KCNIP1	SNORD15A
PKD1	TRPC5	PGR-AS1	NUP93
EDN2	GNB3	CCL2	SMAD3
CA1	PRKG1	SLC2A4	MIR19A
APOA1	LOX	CTNNB1	PLTP
SELE	CELA2A	COMT	EZH2
KRAS	ATP2B3	MMP9	PELO
EDN3	KCNA5	TH	MIR192
UTS2R	KCNMA1	B2M	PDE6D
KDR	GP1BA	LPL	TNFSF15
NOX5	KCNK3	ICAM1	SECISBP2
LOC100508689	NFATC2	CLCNKB	CXCR2
CHGA	CD40LG	TEK	CD40
CYP4F2	MCPT1	YWHAEP7	EFTUD2
CXCL8	LEPR	CEACAMP8	WTIP
VUR	ATP7A	FLT1P1	SCD5
ADRBK1	KCNMB1	CD36	GPR22
BDKRB1	ARG2	SLC2A2	CRHR2
ACHE	AGT	PRKG1	MAMSTR
CD44	CMA1	EPO	EGR1
PPARA	TGFA	CALCA	KHK
PAPPA	HTR2B	NF1	IFNL3
CSF2	ACVRL1	IL1B	STOX2
DOCK3	ABCA3	FGA	PROKR1
BRCA1	SLC31A1	PGF	ABCB1
TOR2A	UTS2	SST	LLGL1
VIM	RETNLA	ADAMTS13	SCUBE1
SLC4A5	REN2	NOTCH3	CDH17
OR7E55P	NOS3	GATA4	IL17A
CDKN2A	TNF	SMAD2	TMPO
HRX	FBLN5	SELE	OXCT1
CMA1	CETP	UTS2	LTBP2
PLA2G7	IL1B	NEUROD1	CYP2A6
ECE1	TLR4	CCN2	GP6
GUCY1A3	TPH1	SMAD3	EYA1
IL10	EIF2AK4	NPR3	DLG4
POMC	CLCNKA	SGK1	MYH3
RPSA	GDF2	HIF1A	SPON1
NPY	CA9	CBS	YY1AP1
TCEAL1	CYP3A5	PDE5A	PLA2G4A
H3F3AP6	OCLN	GRK4	LDHA
CD274	TJP1	TIMP1	FGF4
HFM1	TH	PDX1	CPM
CTF1	MOXD2	MYH6	HK1
CSF3	MIR204	LMNA	ARHGEF18
RGS5	CBLN2	BMPR1B	ARRB1
CTLA4	NOS3	F3	MCAM
NAMPT	NCF1	ENPEP	ADAMTSL2
FBN1	TLR2	SH2B3	SLC26A11
VCAM1	CYBB	NCF1	PFKM
SLC5A4	CCL1	EDN2	PPT1
PRKD2	AGTR1	CFH	MR1
IL1B	HP	LOX	F8
SLC9A6	AIF1	MIR223	ACHE
GLB1	CYBA	LIPC	TNFRSF12A
BP12	GBA1	CACNA1C	SERPIND1
SLC2A9	REN2	BDKRB2	PPP1R3A
OR7E22P	MYH9	MIR122	TXNIP
MRAP	CALY	BMP6	MIR187
PPBP	CYP17A1	POMC	IL27
PRNP	ECE1	PAX4	TRPM5
CSNK1D	HMGB1	EGFR	MTMR9
BMP10	ADD1	HSD11B1	POLR2D
CYP2J2	ATP1B1	NEDD4L	CA7
SLC9A1	FFAR2	ALDH2	TMEM67
ERVW-1	FFAR3	IFNG	PRKCE
RNU1-4	GNB3	HTR2A	P3H4
BDNF	GUCY1A1	EDNRB	MST1R
KCTD11	HCAR3	MEG3	NAPA
KCNJ1	KCNMB1	TRPC6	FOSL2
IL13	NR3C2	PON1	EDIL3
ULK4	PDE3A	SDHD	NPFF
NIDDM3	PTGIS	SLC12A1	PTPN1
SCOC-AS1	RGS5	CST3	PYGL
NIDDM4	SARS2	CHGA	NOD1
MIR4301	YY1AP1	SRC	DSCAM
PTEN	AGT	MIR34A	AKAP1
AREG	PTGS2	ENSG00000230926	RIN3
CCND1	HMOX1	PRKAR1A	HSPA9
LRPAP1	NOS3	NPY	FGA
RAD51	SOD1	MC4R	SERPINB1
PKD2	NPPA	PEE1	IGFBP1
AMPH	PPARG	CYBA	FOS
ESM1	POMC	SERPINC1	IQGAP1
PKHD1	NPPB	GPT	KCNQ2
OSER1	IGF1	LEPR	EPHA6
PARP1	ACE2	PTGS2	NTN1
PDCD1	INS	MIR214	A1BG
SAR1A	PPARA	IL10	TNFRSF1B
HBA1	SOD3	WRN	PATZ1
SLC22A12	ALB	VCAM1	JAM2
BRCA2	HIF1A	GJA1	CACNA1S
F5	CALCA	VDR	CORIN
NPR1	TNF	KDR	CASZ1
LCN2	RGS2	ADD2	PC
OR52E4	OXT	CCR6	FAH
INSRR	STK39	MIR144	KLF14
CXCR1	FGF21	STN1	WRN
TBXA2R	ATOX1	RGS2	SDF2
ADAMTS13	RGS5	NOS1	RIT1
RARRES2	LTF	ACSM3	NOS1AP
BBS2	FNDC5	ANGPT1	IL33
PLEKHA7	KLK1	GSTM1	CTNNAL1
ABCB1	PTPN1	MYLK	PCSK5
C10orf107	GJC1	OLR1	ZFHX3
JPH3	CALCA	TCF7L2	QRSL1
CACNB2	UCN	SERPINA6	FOXD1
ESR1	OXSR1	XDH	KITLG
PIGF	ACE2	MYOC	KCTD12
GPR75	NOS3	RNLS	HAS1
PDC	BRD4	ADD3	PPA1
SDHB	MAPK1	TERT	ADAMTS5
GDF2	MAPK3	TNNT2	NXPH1
FGF23	CASP3	MMP1	GATM
KRT20	BAX	AGER	CDH4
ENPEP	VEGFA	MIR30A	CDKN3
ATP5J	AKT1	RBPJL	HEYL
FOXP3	IL10	AKT1	APPL1
POU4F1	CXCL8	TGFBR2	ADCY9
EIF2AK4	ABCB1	MT-TI	CDKAL1
BRAF	CYP3A4	MIR27A	PDYN
PROC	NFKB1	APLNR	NPC1
PRCP	IFNG	TLR4	RASSF1
CA3	BDNF	TGFBR1	ATMIN
RAMP2	CDKN1A	PPBP	ARNT2
CTNNB1	NFKBIA	MIR145	CBR1
IZUMO1	GPT	STK39	PLCE1
HMOX1	CREB1	GHRL	DLG1
TMEM38A	MPO	ACTA2	INPP5E
CACNA1C	CASP9	CYP2C9	IGF1
SOX2	FAS	SLC6A2	GDF15
NPHS2	BCL2L1	NOX4	GZMM
RHOA	EGR1	XPNPEP3	MIR15A
CACNA1H	MAPK8	APLN	BBC3
NANOS1	DDIT3	HP	FADS1
POU5F1	CCND1	ATP2B1	CYP2C19
ADRB3	SLC22A2	PRL	TENM4
TYR	CTNNB1	KLKB1	MACROD1
OR7E66P	INS1	SPP1	CPLX3
HBHR	STAT3	IFT172	C3
BLOC1S2	CYP1A2	MT-CO1	MRAP
COL11A2	MYC	PPARGC1A	APOC4
DNASE1	IL4	VIP	MRGPRD
LEPR	CASP8	RHOA	USP7
RHO	SPP1	SFTPC	SERPING1
AKR1A1	ACTA2	CXCL8	RACGAP1
NFKB1	GFAP	NPHS1	PSMD3
CASP8	NQO1	MTOR	EIF3M
TMEM27	GSR	HFE	SLC17A3
CCK	APP	G6PC3	MICU1
CD86	PPARGC1A	CD46	ESRRA
PHACTR1	HSPA5	DBH	PHLDA1
THBD	PRL	CETP	WNT3
MDM2	MAPK14	DDAH2	CST3
RBP4	ABCC2	PIGM	VASH1
IFNA1	CYCS	STAT3	CD99
IL2RA	EGFR	NPR1	NEBL
ZNF652	IL2	MIR483	MGST1
NFAT5	FGF2	PPARA	CYP7A1
PON1	SLC2A4	NFE2L2	SRD5A2
ISG20	SREBF1	MMP3	KIAA0586
CDK1	IL1A	SLC6A4	ALPP
SH2B3	CYP1B1	TGFB3	MLIP
CASP9	PARP1	NISCH	TTC21B
RNU1-3	NPY	PCSK9	CAPN6
AOMS2	ACHE	YY1AP1	NPPA
MLH1	NOS1	CYP4A11	NCOA3
STAT3	FASN	TMEM67	MTHFD1
KCNN3	CDKN1B	NKX2-5	G6PC2
PRKG1	FSHB	EDN3	CTSB
BP9	PCNA	HMGCR	CMYA5
ITIH4	CEBPB	IRS2	SIRT2
KCNMA1	SQSTM1	MIR150	CACNA1H
BGLAP	FASLG	LPA	CAV3
GUSB	ABCG2	TTR	CREBBP
SERPINC1	ESR1	ESR1	LRBA
KCNA5	NGF	MYH7	SPP1
RPL17	CASP7	KIT	SFTPD
CD80	EDNRB	CASR	TRPA1
ABCD2	VIM	CYP3A4	FDFT1
GUCY1B3	CDH1	ATP1A1	NELFCD
BP6	LDLR	GATA6	IL21R
BCL2L1	CXCL1	SOD2	CTSK
PLN	BAD	KCNJ1	PRMT1
CD2	SIRT1	CTLA4	ITIH3
GFAP	ADRB2	SDCCAG8	KCNAB1
HAVCR1	COL1A2	CLCN2	GRM1
SNCA	SGK1	HLA-DRB1	PDE4D
PGR	CCL3	APOL1	TRPC4
TG	CYP2E1	LGALS3	ITGB8
CPB1	MAPK9	PNMT	UBE2K
MS4A1	ABCA1	PRCP	SPATA2
TXK	MAOA	SOD2-OT1	RPS4Y1
AMBP	ABCC4	CMA1	PTGIR
BSND	JUNB	PF4	GLCE
TERT	FABP4	HBB	ACAA2
NOS2	RAC1	CDKAL1	ARID2
NANOG	TGFB2	ADRA2B	RCC1
PRF1	ATP2A2	MIR146A	CHD1L
AQP2	XDH	KL	STAT1
BP10	HMGCR	EPAS1	MYOCD
AR	MKI67	GUCY1A1	WEE1
BP1	DUSP1	FGF2	EFEMP1
MMP2	KCNH2	MTNR1B	POT1
NANOGP8	IRS1	TNNI3	IRAK1BP1
PEMT	ALDH1A1	GCGR	GGT1
MBP	CCL5	MIR210	DBP
COL4A5	PRKCA	FENDRR	COL4A2
CD34	ABCC3	SHBG	PFAS
NBL1	ABCB11	LOC126862549	YWHAG
TLR2	TIMP2	RBP4	CCR6
LTF	STAR	MIR27B	RSPH14
JUN	PTGS1	EGF	RNASE13
BBS4	CD14	KCNQ1	SCGB1A1
MSH2	CLU	IL17A	BLVRA
MKKS	TNFSF10	PTX3	CBR3
ETV3	HSPB1	MME	IGFBP6
CDH2	GCLM	IL18	SRD5A1
FASLG	IL18	KLK1	LAD1
HSD11B1	SLC22A1	MIR29C	MAPK8
F2	SLC7A11	MIRLET7B	HDAC8
KLK3	S100A8	NPHS2	ACVR1
XDH	ATF3	TIMP2	KLB
RAMP3	NTRK2	CDKN2A	CCDC91
APOA5	STAT1	PHA2A	PSMB4
RB1	CASP1	LCN2	NTF3
MRGPRD	CRH	IL1A	SUZ12
CD19	TAC1	BMP2	KRT18
CTSB	NR1I2	PPP1R3A	GATA3-AS1
DMD	ALPL	COL1A1	CDK5RAP3
TXNRD1	ACACA	NPR2	EGLN2
GAPDH	TNFRSF11B	PTH	MIR25
HLA-DRB1	SLC2A1	TSC2	FABP6
PTPN11	RB1	ATP6AP2	SMTN
MGEA5	TNFRSF1A	MPO	GJC2
IL3	CPT1A	ADRA1A	PCBD1
NR4A1	FOSL1	TGFB2	ABHD17B
WNK1	CDK2	CCR2	MKI67
LDLR	F3	CYP2D6	LGALS13
BDNF-AS	IL12B	PLIN1	TM4SF1
BP5	NR4A1	GDF15	EMILIN2
FGF5	ID2	TNFRSF1B	CPOX
FRA2K	CP	CRH	PDZD11
PKDTS	RUNX2	PECAM1	LCP1
C1orf159	CEBPA	CCR5	IGBP1
BTF3P13	FOXO1	SULT1A3	PITRM1
LOC283335	TJP1	SMAD1	GHRHR
OR2T3	IGF1R	CYP2J2	CD47
SLC25A5P2	KDR	APELA	ASXL1
MRPS35P3	DNMT1	SIRT1	CLDN1
LAP3P2	CYP2C9	LOC110673972	ICOS
HNRNPA1P4	CYP2D6	JUN	ACTA1
BP51	BIRC5	MAPK1	RMST
COPD19	MAP1LC3B	APOC3	POLD3
COPD16	PDGFRB	MMACHC	JDP2
COPD26	MMP3	SOD3	CNNM2
LOC643770	ASNS	GJA4	ARCN1
LOC646616	S100A9	GNAQ	INO80
CES5AP1	PCK1	NAMPT	EPHB2
MIR1263	UGT1A1	GGT1	ACTG1
LOC100505824	SMAD3	CPT2	HAVCR2
LOC100506274	LCN2	JAG1	PYCARD
POC1B-GALNT4	ATF4	PDE4D	ENPP3
RPL36A-HNRNPH2	TGFBR2	FLNA	SCO1
ERVK3-2	GSTM2	MIRLET7G	SOX2
LINC00354	G6PD	MIR143	AMER1
LINC01173	EIF4EBP1	SDHA	SPHK2
LINC01478	BGLAP	AVP	CD1C
LOC101929750	CTSD	PAX2	AVP
RP11-62H7.2	CXCL10	CYBB	NFE2
HRAS	SRC	CEP290	ATP1A3
SARS	IGFBP3	DRD1	PROZ
APOM	ODC1	ABCA1	GOLM1
CCR5	TXNRD1	PLA2G7	GK
GAST	TRIB3	CD40LG	LMNTD1
SARS2	ADM	HTRA1	GNAI2
ANO1	MMP13	CFHR3	DEFB1
MHS4	AGTR1A	CFI	SARS2
BP29	SNCA	GPX1	SNRNP70
HSP90AA1	CDK4	SCARB2	ACAT1
THM	KEAP1	IL4	POU1F1
CPN1	ACTB	DDAH1	FBN2
ACAN	F2	CYP1A2	LDLRAD4
SLC24A3	MAP2K1	MAX	PNMT
RUNX2	MAPT	BMP7	EIF2B3
SUCNR1	MME	IGF2	TNFSF10
ITGAM	CDK1	ARHGAP31	SMARCB1
IQGAP1	THBS1	LINC01082	ADORA2A
TNFSF11	HMGCS1	ERAP1	E2F1
MCL1	CYP3A11	MIR26B	COIL
LPL	POR	NPPC	LAG3
SCFV	BCL2L11	TRPC3	CDX2
BRD7P3	CD86	TBX5	CITED1
PAXIP1-AS1	FOSB	BDNF-AS	FGF19
NTF3	CNR1	PAPPA	MAP2K6
CLCA4	TFRC	CFHR1	CSK
SOD3	SLC22A7	KRT18	SNAP25
GGTLC1	CXCR4	MIR221	FURIN
HSD17B6	MBP	MIR222	PPP1R3B
PRKCSH	HSPD1	PTGS1	RGL3
SOX9	SLC47A1	PVT1	FGFR2
PRL	JAK2	F7	GH2
SLC12A2	ERN1	GCH1	PTK7
PDE1A	GADD45A	OXT	TNMD
CD28	CYP19A1	ARMC5	IL22
CXCR4	C3	SDHC	RPS26
LYZ	BNIP3	MIR141	ALDH1B1
NOSIP	APOB	PRMT7	NOX4
TRAPPC9	KLF4	DYRK1B	TBX1
CD1A	MT1A	FOS	KIR3DL1
ARMC5	HAVCR1	ABCC9	PRMT6
CD38	EGF	SREBF1	CSMD1
HBB	ADORA2A	CASP3	RETNLB
HTT	NOX1	ABCC6	FKBP1B
CYP19A1	NUPR1	HMGA1	PTCH1
SLC8A1	CD44	CDKN2B	AMACR
TLR4	EIF2AK3	ITGAM	MIR197
TNF	GOT1	IGFBP1	PDE1A
MTOR	H2AX	COL3A1	ANXA5
BIRC5	PRKCB	FGF23	EPHX2
ITGB2	CXCL12	HMGB1	PRLHR
NR3C1	CYP11A1	SLC9A3	MIR185
CD40	SQLE	CYP4F2	PARP1
TF	ITGB1	GRK2	RPS15
NCAM1	NLRP3	CCL5	CD34
ADRA1D	FLT1	BDNF	SLCO4A1
ADM2	IGF2	EPHX2	PRKCSH
NRAS	IGFBP5	SERPINA3	MYLIP
PML	DRD1	MIR30E	MEN1
NFATC3	GAPDH	BBS2	RARA
MUC1	NR3C2	HSPA4	DPP3
CHRNA4	CCNA2	HSD3B1	TLE1
PTPRC	EIF2S1	APOH	COPS5
IL1A	PRKCE	MKKS	TNFSF4
RAMP1	CREBBP	NFU1	KCNS1
CDK2	PPP1R15A	DOCK6	RAP1B
IL15	PENK	MUC1	P2RY6
FHIT	CCND2	HMOX2	TRIM21
PCSK9	BIRC3	CYP2C8	NLRC5
STAT1	TAGLN	MIR199A1	CDH16
IFNB1	MT1	BBS9	NDUFAF2
EZH2	GSN	NOX1	NPC1L1
FAS	ARG1	UCP2	TAT
SLC6A3	GAP43	BSCL2	SNHG5
EGF	CCNE1	LDLR	CYGB
MYOD1	TIMP3	DPP4	GSTT2B
SMAD9	MDM2	GJA5	SGCA
RIMS2	CEBPD	SLC30A8	FOXA1
SLC9B2	SULT1A1	KCNMA1	SLC1A4
ALDH2	SRXN1	CYP21A2	ENSA
MAPT	APAF1	SLC8A1	AMH
MAS1	CASP12	MIR361	HK2
NELFE	CYP17A1	FURIN	MDK
PP13	BAK1	ARG1	AIMP1
IL2RG	CYP11B2	RYR2	PRTN3
DHFR	ITGAM	FH	AVPR1A
EMILIN1	CDH2	CALCRL	LGALS9
MYL12B	IL1RN	HSPA1A	CA2
TBC1D9	SLC22A3	BBS1	TAS1R1
HDL3	CSF2	KIF1B	HSP90B1
LGALS3	XBP1	MIR191	TCIRG1
PVALB	SCD1	IL13	GRN
FGF2	HRAS	FABP4	PTS
TYMS	MFN2	MIR181A1	ADCY6
F8	TXNIP	THPO	WTAP
VDAC1	TRP53	CFTR	KLHL29
SUMF2	CTSB	MIR212	LECT2
DLX4	MT2A	CCL3	GNB5
CDC42	ABCB1A	IAPP	MSTN
TNNI3	SCARB1	MIR362	VCL
FCGR3A	LOX	GLA	TTN
TXN	PRLR	CXCL10	MEST
TTC21B	SLC2A3	ADIPOR1	HTRA2
BAX	POU5F1	LNPEP	NEDD9
GLUL	SCD	IGF2BP2	ETV5
TRPM6	COL4A1	BCL2	PDZK1
KRT19	MMP1	DZIP1L	SLC34A2
MECP2	SMAD2	GANAB	SLC6A9
STAT5B	CCND3	ELP1	PPP1R35
DAND5	MAOB	AVPR2	ITGB3
MT-CYB	FTH1	LCAT	F12
CBLN2	CD68	CAST	GUCA1A
KIAA0319	KLF6	LRP5	KCNK5
ME3	TNFSF11	SLC25A11	CEBPB
TFRC	BMP2	BRAF	HMGA1
MYD88	HSPA8	LOC107303340	CCL3
PSG1	ATF2	MKS1	IRAK4
CTH	SP1	APP	NRG1
ABCG2	SREBF2	CYP2C19	FANK1
RNF213	ID1	NLRP3	GIT2
RHOBTB1	LITAF	SLC22A12	CLN3
MYCN	GRIN1	H2AC18	FMN2
AGXT2	IL12A	IL2	HBG1
UOX	MET	SMAD5-AS1	TOP1
STAT5A	PIK3R1	PLG	GNL3
CD14	OCLN	TBXA2R	TRIB3
VAMAS6	HSF1	MIR146B	KCNK3
ITGAL	LDHA	CYP1B1	PTPN22
AVPR1A	GSTA1	ALMS1	CYP2D6
PIK3CA	DDIT4	TMEM127	ROCK2
CFHR5	ID3	MIR124-1	ANXA3
SIK1	DCN	ESR2	CLC
CFTR	TNC	HGF	NEIL1
NDUFA2	INSIG1	MLXIPL	NCOR2
PTX3	CASP6	LOC126859690	APOE
SDHD	ME1	SFTPB	ST8SIA4
EPCAM	S100A4	AQP2	F2RL1
CETP	IDI1	BMAL1	BCL2
SLC4A8	GSTM1	MIR296	TNXB
CHAT	BCHE	ADORA2A	A4GALT
MPO	FOSL2	TET2	AQP2
TEK	CCNB1	EPOR	MFN2
TOP2A	BECN1	DLL4	TACR1
SERPINA4	PRKAA1	MDM2	NCAM1
IGHG3	CREM	CA2	CIITA
PARK2	TGFB3	MIR424	FANCC
NEDD4	RHOA	BBS10	XPC
RELA	CASP3	TNFRSF11B	CCR3
ZDHHC23	GLUL	MIR23A	PCSK6
ME1	CYP2B6	BMP4	STAT5A
PDE3A	CASP2	TTN	HCFC1
MC4R	CALR	GSR	SLC3A1
CCNB1	AKT2	TBC1D4	AHR
CHDM	SPARC	ESM1	NFE2L2
MUC5AC	TFAM	SLC2A9	CYP4A22
DPP4	CAMK2A	MEF2A	RTEL1
FCGR3B	HPGD	TXN	CD151
MGMT	TNFRSF10B	USP8	GRIP1
TNFSF10	CSF1	CC2D2A	CPVL
TCHP	CHUK	DRD2	ZNF384
POLD1	PGR	AMBP	SIX2
SQSTM1	PKM	SLC9A1	KCTD13
CLCN6	PTK2	UCP1	FBF1
CDK4	TMPRSS2	COL4A1	SH2B1
E2F1	ADORA1	DRD3	TNFRSF1A
CSF1	IRS2	NTS	ACADVL
SLC6A2	BTG2	BBS7	MIR17HG
SP1	INSR	PPP1R12A	ATP6V0A2
BBS1	CFTR	CTH	OSM
FCGRT	IL17A	CTC1	TRIM63
CD69	TLR2	LOC126807011	AGER
SCT	FOXO3	TRPC1	PPCDC
CREB1	NAMPT	BBS4	CD93
IL6	HGF	F2R	TOR2A
MIR7-3HG	MT2	CD4	MGP
PDE1C	SLPI	FGFR1	TRPC1
CYP4A22	SESN2	SIRT3	MAPK7
TMEM116	PPARD	G6PC1	NUB1
NES	MSMO1	AKR1B1	WIF1
XIAP	GSTA2	MIR423	GCH1
ME2	CTSK	NPHP1	PODXL
HIST2H2BE	G0S2	MED12	ITGB2
SHBG	SLC6A4	CFB	AREG
HTR2B	COMT	PIK3C2A	MYC
FLT3	FBXO32	NPHP3	VCP
PPP1R14A	SERPINE2	MGP	LAMA3
HIST2H2AA3	IGFBP1	ADORA1	MMP1
HIST2H2AC	PDGFB	COX5A	CA12
GZMB	PON1	TRPV4	SMURF2
SOAT1	CYP3A5	CALR	TOR1A
FZR1	VCAN	MYOCD	TRPV1
RUNX1	NRF1	GTF2I	SLCO1C1
ADRA1A	ATF6	LTBP2	SLC22A5
F7	IL6	PTHLH	KIF23
ALPK2	ACLY	PTPN11	AAAS
CD1C	TSC22D1	ADA2	PAM
HPRT1	HSPE1	MYH11	CITED2
NOTCH1	GNAI2	BBS5	GDPD4
RBMS3	SLC3A2	SLC7A1	MMP3
NOSTRIN	TNFAIP3	GAPDH	F13A1
ABCC1	ALAS1	DDC	OGN
RASGRF1	AIFM1	CD34	BBS9
LIF	PLA2G4A	RENBP	ZPR1
CSGALNACT1	CDKN2A	PRKACA	ADCYAP1
IGF2	MAP2	MB	AGRN
TGFA	PDGFRA	BSND	RXFP4
MET	CTH	SMARCAL1	DYNC1LI1
IL22	ECH1	ATP2B3	MAP3K15
HSPD1	VLDLR	LOC110121472	BCR
CAV1	LCAT	ADIPOR2	FZD5
TAGLN	RAF1	CAT	TRAPPC11
FUT4	SELE	TAC1	STAB1
SYT1	NR1H4	AHSG	TGFBRAP1
MT-CO1	ADRA1B	TAC3	BBS4
SLC26A4	CYP2B10	ATP1A4	MEOX2
THY1	PLIN2	GTF2IRD2	PRPF8
TLR9	CKB	STAT1	KLF17
EIF4E	FABP1	SLC12A2	CDR1
GDF15	BMP4	IRF5	FBLN2
MDM4	NCF2	PTEN	CPEB4
MB	GH1	MIR206	THBS1
AVPR2	MGLL	MAPK8IP1	TBX3
MBD2	REN	MIR23B	TARBP2
CNNM2	ANGPTL4	CEP19	NCOA1
IRF3	GDF15	TRPV1	CHEK2
BCHE	IL1B	MIR130A	SEMG2
B3GAT1	ORM1	WNK3	CD247
AKT1	SOCS3	DGKE	NEURL1
CREBBP	HSPA1A	ACTB	CDAN1
GDNF	ABCB4	AQP1	IFT88
PSEN1	BBC3	ARL6	PTPN6
G6PD	NFIL3	TAGLN	CACNB2
HLA-DRB4	TOP2A	ADRA1D	GPAM
CHEK2	ABCB1B	CITED2	INTS2
ACP1	CCN1	MIR92A1	PPP2CA
GRK5	CASP4	NGF	LRP12
ODC1	GRIN2B	ATM	MC3R
KITLG	AQP3	MIR505	ATP6AP2
HESX1	RPS6	GPD2	NBL1
GNRH1	CFB	ALOX12	CDKN1A
CD1B	BID	NPHP4	CUL7
H2AFX	HDAC1	LIMK1	CENPB
MUC2	TGFBR1	RARRES2	GPC3
ARTN	SYP	DRD5	PDGFRA
TRERF1	PER2	DNMT3A	RNU1-1
NGFR	DES	ANGPT2	FPR2
CHST13	MAFF	CYCS	RNMT
LGALS4	ADA	OFD1	SLC27A2
POLR2D	EZR	PLCE1	POLD1
ZNF627	GHRL	MIRLET7C	CALD1
FAM99A	HTR1A	DNAJB11	ALAS2
NPPA-AS1	SLCO1A1	MAPK3	PSMA6
IDH1	UCP3	PRKCA	ITGAE
METTL3	SIK1	GCG	BNC2
ASPG	HSP90AA1	PIGW	CPN2
CHEK1	SERPINH1	ALDH1A2	ALG1
ITGAX	HMGCS2	TLR2	MAP2K3
PDIK1L	CYP7A1	NOD2	SCAP
CR1	SLC18A2	ACTC1	PEBP1
ANGPT2	ACTA1	CREB1	LTBP3
GPR37L1	AREG	PRKAG2	ABLIM1
CLCA1	F2R	PDE11A	GNB3
MSH6	SLC29A1	IFT27	ACTR2
TBX21	PINK1	LARS2	SOAT2
SCN2B	HSPA9	ELANE	PTGER3
APOC3	CX3CL1	BBS12	ACTN3
GATA3	PRKACA	MIR125B1	MNAT1
MAP2	UCP1	COL1A2	ADD3
SP2	GADD45G	COQ7	ID3
PHB	PDGFA	CDH5	CTNNBL1
CALM2	KIF20A	MIR19B1	FOXQ1
GH1	FABP3	IFT140	GNAI3
PRSS8	DNM1L	SCARB1	ITLN1
CALM3	SLC2A2	PIK3CA	SOX4
GPER1	EPHX2	ARG2	PHKG2
GJB2	PDK1	MPL	FCGR2B
TRPM7	PLAUR	HSP90AA1	ARPP21
IL17A	HSD17B4	PTGIR	MAML2
MSH3	VASP	IFT56	SP6
TIMP4	DUSP6	PBX1	TBX5
DAPK3	RRM2	FOXO1	PLCG1
EEF1A1	HTR2A	IL6-AS1	HTR2C
TARDBP	GSTA4	LOC126859963	TAGLN2
IL5	VCL	AHSP	DCBLD2
TNFRSF8	MYH6	SELL	UBE2I
SPP1	CDC20	SMAD6	GLRX2
ADRA2A	TK1	HMBS	FAS
MKI67	THBD	LIPE	KIFAP3
SHH	GPX2	MT-ND1	PRKCI
PTBP1	TF	MDH2	SOD3
PLK1	ESR2	ABCB4	CYP21A2
KLRK1	NR1I3	PPIG	CRYAB
CLCNKA	ROCK1	SFTA3	COPA
ZNF135	NR4A3	SLC2A10	SLC26A3
SLC4A4	FABP5	GPER1	PTHLH
CXCL10	ANXA3	HBG2	SLC40A1
CDH17	PLAU	SGCB	CD36
ABCC6	SAT1	ADAM17	SLCO3A1
ZNF227	HNF4A	TRPC5	C1QTNF5
OGFOD3	GABRA1	GLP1R	ABO
FAM110D	ITGA2	MLX	CYP11B2
OR2C3	FGF1	ADCY10	PRDX1
TIGD6	ITPR1	STX1A	FGB
LINC00923	MAP2K2	LGALS13	HIRA
ZNF554	HBEGF	CD8A	ITGA8
HYT1	MMP7	ALG9	ANTXR2
RPS4XP3	A2M	DUOX2	COL4A3
FAM76B	BMP7	MYBPC3	SLC6A18
ANKRD35	GRIA2	CAPN10	RUNX1
C4orf22	TXN	CYP4A22	MYO16
FAM205A	EGR2	EIF4H	RIPK2
CD164L2	GPX3	HTN1	GLP1R
OR4C45	ETS2	MIR499A	IREB2
LINC00575	ACOX1	CPOX	CNR1
C1orf143	NREP	TRIM32	MS4A6A
FLJ16124	PLD1	ALDH7A1	SCNN1D
MIR410	PKLR	AGTRAP	STUB1
MIR449B	TSC22D3	PRKD1	SLC22A1
FAM160A1	ENO2	KLK4	GJA4
FAM99B	IL5	MT-ND5	TRPV2
UPK3BL	ENO1	BBIP1	MYPN
KCTD21-AS1	ALDOA	ITGA2B	SIM1
FAM170B-AS1	ENC1	TTC8	ADAMTS19
MTND1P5	IRF7	RPGRIP1L	ABTB2
LINC01484	ACACB	ALOX5	EIF2S3
RP11-156P1.2	ENTPD5	MIR208A	SOX30
FGF21	HMGB2	XIST	ANK2
GATA1	LMNA	SLC37A4	VEGFC
PAX6	UNG	IGFBP3	INVS
TIMP1	HAMP	ANXA5	MPO
MYADM	UGT1A6	NOX5	VIM
CYP1A1	LSS	BICC1	P4HTM
TWIST1	TGFBI	AR	NAA50
ADRA2B	NR0B2	ALAD	SLIT3
ERBB3	PDK4	LBX1	SPHK1
MMP13	ERBB2	FAM13A	ORAI1
PPIAP10	GAS6	SLC4A5	MYH11
IL17D	HSP90B1	HNP1	MPP2
GALNS	SLC10A1	CFAP418	ITPR1
ANGPT1	ALDH2	LEPQTL1	DDAH2
ERN1	AURKA	IFT74	SOX17
CCR7	HSPH1	TREX1	MRC2
ABL1	MT3	XYLT1	EBF1
TLR3	PHGDH	TMPRSS2	RBX1
SECISBP2	CCR2	NR1H4	ATM
DLG4	MMP14	GAA	TIE1
HTR1A	SLC6A3	ATP5F1A	NDFIP2
CYP3A5	PLCB1	NAGLU	CD9
DEAR	IGFBP4	INVS	SLC4A7
NQO1	STAT6	ACVR2A	CAMK2N1
TAT	AGT	MIR657	GREM1
KLKB1	CHRNA4	PTPRC	QPCT
ZC3HC1	ARG2	IL6ST	PLOD3
TRPC3	CITED2	LZTFL1	DRG1
JAK1	UCHL1	FLNC	MMEL1
MUC16	EFNA1	SDHAF2	MCL1
CALM1	GADD45B	CD68	EHBP1
CR2	GLRX	METTL27	PRNP
EP300	GSTM3	HAVCR1	ADCY10
FCER2	TRAF6	VEGFC	USP37
CDC25C	LRP1	PIK3CG	LPAR2
CASP1	MYL9	MT-TL1	PMF1-BGLAP
LOX	PER1	GNAI2	MIR126
CD83	NR1H3	TPH1	RGS5
PLAU	SELENBP1	LINC-ROR	DFFA
SPI1	CCNG2	SOCS1	NT5C3A
BACE1	MGST1	MTTP	CD59
NPRL3	JUND	TBL2	PTGDS
MUL1	NGFR	MIR30B	CYP1A2
IL21	AKR1C3	LYZ	SLC5A6
DNMT3A	EPHX1	NFAT5	ICAM4
WNT1	CD40	RFC2	KIF6
MAP1LC3A	GPAM	BAZ1B	PIK3CG
TRPV4	GRB10	GTF2IRD1	CYP3A7
ELANE	VEGFA	CLIP2	TFDP1
SCUBE1	PMAIP1	CXCL12	GTPBP4
LOC376413	NR4A2	MGAM	CD79A
SEMA5B	ITGA5	NOTCH2	HTT
BBS9	TTR	DYNLT1	DAB2IP
JAG1	ASS1	MIR132	HNRNPDL
GLS	IFRD1	BCL7B	ACSM1
FLG	GRIA1	DSP	AGPAT2
MRSS	HDAC5	CERNA3	SLC12A1
MAPK14	PRDX2	LINC01672	CYP27A1
BMP2	WNT5A	TBX20	XPO1
MITF	BMP6	TERC	CLU
MMP9	ADAMTS1	HTR3A	CXCL12
IL17C	HSPA1B	AIP	ERVFRD-1
F9	ATP1B1	HSPG2	KLHL12
ZNF645	SLC22A5	MIR9-1	FAR1
ENO2	CDK6	IDUA	IPO7
COL2A1	PRKCZ	MIR200B	ALDH1A1
THEG	LIF	TNXB	TNFRSF10B
NPM1	NRP1	MIR200A	MIR503
CXCL12	NFE2L1	TRPS1	ACAD10
CD99	EGLN3	SI	WNK3
CD276	ERCC1	ATP12A	SOX2-OT
CD27	MAPK1	CDH23	MIR96
MAPK1	FDFT1	MIR24-1	CEBPA
IMMT	ABCG1	EOGT	BRINP2
LMOD1	PDCD4	MIR195	COX5B
TJP1	PRKN	FKBP6	ARID3B
CDK5	S100A6	BUD23	IL7R
IER3IP1	PROS1	DNAJC30	TLR4
APC	SLC1A2	VPS37D	AZIN2
CCNA2	ACADM	TMEM270	CYP2C8
GLA	MAP2K6	FOXE3	DOCK5
GUCA2B	PNPLA2	SLC17A5	MIR17
PRKDC	XIAP	LIPT1	SFTPA2
TMEM38B	ACSS2	LINC01094	TMOD1
CLCN3	HK2	KRAS	TLR9
CALR	COL18A1	DUOX1	ITGA11
GRIN2B	RELN	RNF213	CACYBP
FGFR3	HOMER1	SLC5A2	JAK1
LRRC25	CHAT	CDKN1A	FLOT1
YAP1	INHBA	MIR365A	ZMIZ1
MMEL1	DGAT2	WDPCP	COL6A3
GLP1R	E2F1	PDE8B	CYP2B6
SNAP25	SOX9	CYP17A1-AS1	EIF3K
CYP2E1	RHOB	MIR140	HPX
2023-09-08	IGFBP2	NRAS	MALAT1
L3MBTL4	RGS4	CASP1	GH1
BP11	ULK1	ATP4A	LCN2
ASRGL1	CTSS	P2RY12	COL5A1
ASCC1	DHCR7	LMX1B	MIEF2
ACP5	MGMT	SHOC2	WNT5B
CDX2	CPT1B	PDE4A	KHDRBS1
ALDH1A1	EEF1A1	HCRT	PSEN1
SLC2A6	GATA4	XYLT2	CDKN2A
SLAMF7	SERPINB2	MIR590	CASP2
RNASE3	MCM2	FGB	JUN
CDK6	CHEK1	IL12B	RBP1
AHI1	TXN1	PPOX	TREX1
TRAF6	SLC38A2	CIDEC	SESN2
LOC222344	THRB	AFP	ARHGEF10
GHRH	SLC47A2	SAG	E2F3
MT-CO3	DNAJB9	COMMD5	ATP6V1B1
GRM5	SLC40A1	COX8A	DAAM1
NKX2-1	NDUFS1	TSC1	PTGIS
DDX19A	CYP3A23-3A1	TMEM70	PPP1R27
HMOX2	C1S	MAF	MAMLD1
ZNF77	PDIA3	BANF1	UBC
NEUROD1	UBE2C	MIR33A	SRY
FCGR1A	INHA	INPP5E	ADAM12
SLPI	HERPUD1	MUC5B	GAS5
BCL6	NDRG1	CX3CR1	PPP1R14A
TNFRSF10B	CTSL	PLA2G1B	MITF
PLB1	FOS	HTR1B	SLC33A1
CD53	ALDOC	AHDC1	PCSK1
SLC45A2	MCL1	CTBP1	CXADR
MAP2K1	DECR1	SLC1A7	SHC1
QPCT	SLC25A20	MT-TQ	S1PR2
FTO	BACE1	FTO	LIMS2
CASR	TPD52L1	IFIH1	SMO
CALB2	AFP	CYP1A1	PIK3R5
NIDDM2	COL12A1	CCDC28B	KRT1
PLCD3	FHL2	MIR517A	SMC3
HECTD4	ADRA1D	CDKN1C	EPHX3
TDO2	DAB2	SFTPA2	SLC27A3
SPAG5	OGG1	INSL6	MTRR
PDE4D	KRT18	CDKN1B	BHMT
ZPR1	PRDX3	MIR520A	A2ML1
GPI	OPA1	GPR35	MSMB
GLI1	HPSE	HLA-DPB1	ULK4
KLF4	RXRA	IGF1R	PGA4
ZEB1	ZFP36	ABCB11	PLIN2
ACACA	KRT8	LOC126861339	SLC22A6
CD24	HES1	HTN3	DNMT3B
DDX46	LIPE	THSD1	BAMBI
CTCF	P4HA1	FMR1	RYR1
NBR1	KLF5	VAC14	SLC38A4
HBA2	S1PR1	MIR518D	FGFR3
PPP2R4	TAT	ATRX	HES7
CEACAM5	NR1D1	CFHR5	BBS1
WT1	CRY1	AHI1-DT	CHI3L1
PTGER3	CCNB2	PDZRN3-AS1	ZCCHC9
ZGLP1	ANGPT1	LINC01370	PICALM
CAT	IFI44	NIDDM4	TCF4
RBM45	APEX1	DYNC2H1	MYH2
FGFR2	CALM1	MT-TK	FXN
CCL18	JAK1	CP	PAEP
SPTB	MVD	MTRR	KCNJ13
HMGB1	ADRA1A	MIR133B	NOC3L
CDKN1B	GPD2	MIR26A1	SLC39A12
DDX53	PIM1	HLA-DQB1	SCN1A
STAT6	VDAC1	NCF2	ECE1
CD1D	GPD1	SLC5A4	MIR29B1
NRP1	C5	WT1	GABBR1
LIPG	GABRG2	ARNT	PROX1
SOS2	ITGAV	TWIST1	GC
LRRK2	STMN1	CDC42	IER3
LSM2	AOX1	CASC2	DDX39A
ERICD	PDIA4	MIRLET7D	IKBKG
SLC41A3	SLC6A6	KCNQ1OT1	EGF
IBSP	POSTN	SERPINA1	ABCC2
CAPN10	CALB1	TF	CSPP1
CTSK	SLC22A8	SLC26A4	THY1
SPATC1L	COL6A1	HOXD13	HAND2
KIAA1755	LIFR	COL4A3	CRCP
ZBED9	ACP5	HTR2B	FDX1
MIR222HG	BMAL1	NFATC2	WBP11
TSLP	GCK	WDR19	FCGR3A
NFATC1	MGP	FGFR2	SGK2
S100A8	CPT2	ZMPSTE24	PRKDC
RPP14	CYP2C19	UTS2R	RS1
AHSG	MAPK3	TCF4	ACE2
HNRNPC	KPNA2	ALG5	RPL17
IRS1	LEF1	LOC126860794	APEX1
LALBA	FKBP5	CYS1	GAST
SOS1	CTSH	GFAP	UBE2L3
ADIPOR2	DNMT3B	BRCA2	ADRA1D
SLC12A6	SLC8A1	OGA	MCTP2
FOLH1	FOXA2	IQCB1	BIRC2
CALB1	SIRT3	LAMB2	MRC1
STMN1	NFATC3	HNRNPUL2-BSCL2	GPT
MC3R	MIF	MIR107	SLC2A1
TOP1	COL5A2	VEGFB	ATP2A3
UBE3A	HADH	STK24	ARHGEF5
TNFRSF9	CRYAB	HPGDS	PTDSS1
OPRM1	KRAS	CSN3	GLCCI1
YWHAZ	SLC11A2	MIR539	CCR4
HMGCR	ACO2	DLST	HMGCR
TIPARP	NT5E	MIR17HG	GPC4
NUP62	DNMT3A	CDKN2C	VAC14
PLEK	GPX4	SLC30A9	PPY
TUFM	CYP27A1	EPHX1	MC4R
PRDX5	ELK1	CD63	EGFL8
HSPA5	FYN	FMO3	INS
PINK1	TUBB3	CTNS	FLT1
SUB1	INSIG2	MIR31	EXT1
TRH	MEF2A	LOC126806496	SMAD2
SLC27A3	G6PC1	CYP19A1	TSIX
FMR1	ARC	CCND1	MT-RNR2
CASP7	CAMK2D	TIMP3	ASL
DHX16	FADS1	FIG4	FOXC2
LGALS1	GRN	MT-CO2	GDNF
HAVCR2	SLC7A5	ZNRF3	TEP1
CD22	CDKN2C	FRAS1	GSTM1
COMP	TGFA	LOC107133510	CES3
ADA	ISG15	PDGFRA	NARF
SLC4A7	SLCO2B1	TRIM28	TNFSF11
NFKBIA	BCL3	TLL1	ADAM28
P2RX1	LIPG	TMCO1	MYL3
TRPC1	RGS16	LOC106099062	GPBAR1
VNN1	ACADL	GBE1	WNT2
ERN2	PRDX1	MIR503	MCM7
FASN	CXCL9	ADCYAP1	PDGFA
PLA2G1B	BCL6	GSTT1	NAPSA
CTNNBL1	MTTP	LOC100506321	NAT2
ERCC1	PRSS23	FBN2	PRG2
PTK2	DHFR	TNFSF11	PIGQ
FXN	EP300	MIR142	KRT20
LIG4	PPP1R1B	ACTN4	HLA-DPB1
H6PD	PMEPA1	SUCNR1	CTSE
FPR1	DCLK1	MIR151A	SLC25A11
MOG	SNAI1	USP48	GOLGA2
SMN1	STC2	MIR15A	SP2
UCHL1	HSD3B1	ATIC	SMPD3
IVL	HTR3A	RTEL1	HLA-G
CYP2B6	PLA1A	PIEZO1	SLC25A20
OTC	PPFIBP1	ACVR1	TRPC6
PIEZO1	SDC1	TMEM237	MFAP2
RIPK1	RAN	LTA	SOCS1
IRF4	FGFR1	LOC110673971	CAMK4
CUL9	TNFRSF21	CLCNKA	SAA1
KHDRBS1	ENG	MIRLET7E	RBFOX2
SF3B6	CYP2C8	ROBO4	PHF8
SMARCA4	MCM6	GH1	ZNF396
G6PC	PODXL	PSMC3	HTR1D
LAMP1	GBP2	DCN	MAN1B1
FFAR3	CES2	ULK4	UBE2Z
KLHL1	FADD	RBCK1	STK19
TNFSF13B	LGALS3	KCNJ2	GRM7
MAP3K15	CLDN1	HLA-DQA1	SCO2
OCLN	PYCARD	ERCC6	PPP6C
TARBP2	CIDEA	FGFR3	OTUB1
F10	DLG4	MSH6	KCNN2
NOD2	TUBB6	MFAP5	RPS6KA1
NME1	OLFML3	TGFBR3	CHRNA3
FGF1	DDX17	KISS1	MIR150
MYH9	NFAT5	ATXN2	SEMA4A
FOXM1	OGDH	POR	NKILA
IL23A	PGF	LINC02605	RGS17
SERPINA12	CD9	IL1RN	IL1B
MMACHC	CST3	LRIG2	REN
NT5E	PRNP	INS-IGF2	ELP2
ADIPOR1	THRSP	MT-TW	CCDC63
TLR7	NFKB2	DCDC2	PMP22
CXCL1	TFAP2A	VCL	GNA12
XRCC5	CS	ARHGAP42	LRAT
CPS1-IT1	TRPV1	CYB5A	AKAP11
CXCL2	NOTCH1	ITGB3	GLB1
PRKCDBP	PPP1CA	MMP14	HCRT
CCR4	S100A11	TMX2-CTNND1	MMP10
ITGB1	MAPK11	APOA2	TCN2
MRC1	EEF2	TACR3	APRT
CISH	KLF9	DHCR7	TMEM26
ABCC2	NME1	LARS2-AS1	EVPL
LCT	SKP2	SCAPER	ADARB2
CSN2	BHLHE40	AQP4	PDE4A
PBRM1	GMFB	RNU4ATAC	XYLT1
DNMT1	TNFRSF12A	EWSR1	PPIP5K1
CEACAMP8	EZH2	VIPR1	SLC19A2
C12orf43	ARRDC3	GHR	XPNPEP2
C2orf47	PARK7	COL5A1	NBAS
PLEKHH3	SERPINF1	CSK	ADRA2C
CCDC15	SHC1	HRAS	MEF2D
KRBA1	CHRM3	MST1	RCBTB1
PSTK	DKK1	HBA1	CYBA
MAB21L3	ENPP2	CBLN2	FRMD3
ANKRD29	TSPO	MT-TS1	SENP1
CCDC13	P4HB	CXCR3	PLCB2
SMIM14	GUSB	SLC4A4	TXNDC15
OR52L1	SLC16A3	SATB1	NOSIP
FAM73A	VNN1	SERPINB2	PAX4
ZNF716	TET1	NFIX	MDGA2
BP48	TPM2	KCNJ8	RAB3GAP1
BP39	SESN1	PFAS	POU3F4
COPD5	CD47	MYL2	PHACTR3
BAALC-AS1	GATA3	HLA-DPA1	CLCN6
COMMD3-BMI1	NPM1	PRSS8	SQSTM1
VAV3-AS1	TNFRSF1B	CGA	APOC3
RNF219-AS1	AXL	MT-TM	SLC26A8
PCAT5	KLHL24	PTF1A	PCYT1A
TBP	MMP10	ABCB1	LGALS1
TSPO	MTUS1	SLC4A1	FGG
TP53BP1	MFN1	MIR1225	REST
HES1	THRA	ATRIP	DNAH6
AHR	HPCAL1	ATRIP-TREX1	MUC1
ABCD1	ENO3	MAT2A	IDH2
PTS	MAP3K1	HEY2	CDKN2B-AS1
ANXA5	UBC	C12orf43	TNNI3
HTN3	NRG1	MPI	HOXB3
PMP22	ERO1A	BGLAP	ERAP1
SPINK6	CYP27B1	BOLA3	CACNA1B
HDAC9	NFKBIZ	GYS1	RHOA
PTPN6	SMAD7	MIR208B	CXCL11
NCF2	TNNI3	VASH1	DUSP26
ANXA2	CIDEC	RPL36A-HNRNPH2	AFP
NTS	GRK5	SERPINF1	PHOX2B
SYP	IFI27	SLC25A5	CHST13
CS	MYLK	HLA-A	RPS2
EIF2S1	TCF4	MC2R	IL13RA2
LGALS13	RRBP1	KIF7	OAS3
TESC	EHHADH	C3AR1	POC1B-GALNT4
ARHGEF1	PIK3CA	DNAH8	GSTO2
CD81	TNFAIP6	LOC107988032	PRKAB2
BBS5	NCOR1	LOC110806263	INF2
GRB2	S100B	MIR30D	CRB2
CDKN3	CYP2B1	MIR203A	KLRK1
MYDGF	RELA	ZDHHC24	KIF20B
PPY	ACO1	CPEB4	ZYX
NIDDM1	GSTO1	MIR93	SOX3
TCF4	MCM4	PON2	LMOD1
ACPP	CD81	CTCF	DES
NCL	FST	GFND1	RAD52
CDKN2B	BNIP3L	FGF10	ASIC1
PTGER1	SLCO1A4	SEMA4D	CD2AP
MRPL28	CHEK2	DIO2	CCL20
LTBR	CMBL	OPTN	SMN2
TNFRSF10A	DLD	GNA11	CTBP1
PDGFA	SMC4	PRTN3	POMK
SYCE1L	ANXA2	INHA	PCK1
IL11	EMP1	ATP11A	MEGF8
NSG1	ERRFI1	ERG	GALC
CPQ	ATG5	NFKB1	VWF
CD99L2	BIRC2	MIR182	VTN
CYB5A	RAMP2	GPX3	SCAI
DROSHA	GEM	LIPA	BMP4
FBXW7	NOS2	NDUFAF6	SLC12A9
CYP4F3	PPP3CA	ERCC4	AGFG2
RBL2	RGCC	SMARCA4	CD46
BLZF1	TPI1	PTGFR	CCK
HNRNPDL	GAST	PDGFRB	CYP4A11
KISS1	CYP51	LRP6	CRYGB
ATP4A	MX1	HPSE2	SGCG
ALOX5AP	STC1	ABCG5	DCDC2
IL18R1	XRCC5	SFTPA1	HYDIN
CSF1R	GPNMB	LOC110006319	CLTC
RAP1A	TYMS	HFE-AS1	RAN
ARMS2	ANXA4	CHI3L1	EEF1A1
GLI2	FBN1	TBX2	MIR15B
TNS1	IL6ST	HLA-G	TRPM4
ERBB4	APOA4	PWAR1	SLC4A10
SOCS1	CFLAR	ERCC8	DSG4
CNOT6	GHR	SEC61A1	KIR2DS4
PDLIM7	HSP90AB1	COG2	KDR
DIABLO	GDA	PTPN22	RLN2
SIRT3	TDO2	FANCD2	HPD
SPOCK2	TEK	CEP164	GUCA2B
WAS	TRAF2	PXDN	BRAP
SLC26A6	PYGL	GSTP1	SESN3
SCG5	LUM	MIR184	RFC2
GJC1	PTP4A1	IGF2R	KRIT1
CIB1	CCNG1	CCN1	CRYAA
NT5C3A	IL1R1	ACTA1	RBP4
RABGEF1	EPHA4	MIR382	S100A4
PARVA	INHBE	LOC114803475	SUV39H1
TSHR	NPHS1	USH2A	ACKR1
SMAD4	DDC	IRF2BPL	TSEN2
PNP	EIF5	MIR378A	TSPO
LIPC	CENPE	CACNB2	IL2
HK1	SLC1A3	ARVCF	HPCAL1
INSR	SDC4	GATA5	CDH1
XBP1	VEGFC	FARSB	IFIT1
ARHGAP24	TGFBR3	ITGB2	FNDC5
TERF2IP	VSNL1	CFHR2	H6PD
SCLC1	DPP4	DIS3L2	IRF5
NRG1	RAPGEF4	POU6F2	MSX1
MERTK	NCOA2	HAMP	RIPK1
ATP12A	MARCKS	MT-ND6	CXCL9
CCL20	ALCAM	ENO2	SLC22A25
GRP	FMO5	IL15	SLC9A1
LAMA2	MXD1	EMILIN1	TPO
CD177	ABCG5	NKX2-1	SMOC1
WNT3A	GGT1	LOC105372273	MIR100
ATR	SELENOP	SCN5A	MYH7
CLCN2	GSTA3	COQ7-DT	BICC1
CALCR	CFD	LAMA2	HOXA4
APAF1	HRH1	BGN	TGFA
GRIN2A	ORM2	TXN2	MMP17
TYMP	GLI1	S100B	MS4A4E
PDPN	DBN1	FOXM1	CHIA
EBI3	LDHB	RHO	HOXA9
SMARCB1	THY1	PRIM1	HIF1AN
RAG2	ACKR3	MT-ATP6	SLC46A1
TTF1	BCAT1	CDKN3	MAGEA1
SLC17A3	PTGES	CHEK2	MAP1B
PTCH1	RASD1	ABCC2	ARC
SRC	BUB1B	ISCA1	STAT2
FADD	CYP7B1	ACAT1	SMTNL1
GSN	HSPA2	CTF1	DLD
C9orf72	RAMP1	CYTOR	CDK5
CD63	ARRB2	MIR16-1	MLANA
CMKLR1	CXCL5	LOC106799834	CXCL5
MGP	KDELR3	IKBKG	FSTL3
CALCA	E2F8	INPPL1	FCN3
PON2	SFN	MT-TS2	NPY2R
ADRA1B	SOX2	SDC4	SLC5A1
IFIH1	PMP22	EXT2	EPHB6
TKT	RACGAP1	PARN	EDN2
PAX3	FDPS	DPP9	LRP4
CDKN2D	CYP2J2	MITD1	RNF157
GYPA	PLPP3	RTEL1-TNFRSF6B	ASCL1
HLA-DPB1	STIP1	MIR6511B1	PVT1
DCN	CNN1	LOC110806306	ATP2A2
AICDA	SYN1	TAPVR1	LGR4
FGF8	CCL4	ERVW-1	GALNT16
KIT	CCNA1	MT-CO3	CYP24A1
SFTPA2	SDC2	HELLPAR	SMARCAL1
ICAM1	ARNT	COL18A1	AHSP
ICOS	ACSL1	IBA57	SRF
KCNQ4	CAPN1	MIR106B	TUBB4A
ATF4	ELOVL6	MOV10	CACNA1I
MYB	BUB1	H3-3A	CYP2R1
MT-TA	PKP2	TBX1	MMP9
CCL17	AKR1C1	IDS	DHRS2
RAB5A	ANGPT2	MIR511	CXCR4
SLC12A8	LMCD1	TNFRSF11A	EP300
CYP2A6	HMOX1	COL5A2	PARN
PCNA	TRPV6	PAPPA2	PNPT1
PNPLA3	NDC80	NOSTRIN	NOSTRIN
GPC3	UPP1	SARS1	MAX
PRLR	NANOG	TAB2	MIR200B
CCR3	ROCK2	FLNC-AS1	RPS6KA5
XPO1	SHMT1	PAM16	BRCA1
IL1RN	FGA	TOPBP1	SLK
CTRC	CAPN2	CFHR4	BBS12
C1QTNF1	C1R	HCG22	COL1A1
GRM2	FANCI	MIR200C	GRK5
LNPEP	ITGA3	ZFPM2	CA11
GOSR2	MFGE8	GPR101	GPR55
BPIFB4	NDUFA5	PLAU	DUSP4
KLHL31	CCL7	SRFBP1	TPM3
LAG3	CSF1R	MIR335	CDK1
NOXA1	ALDH3A1	MET	RPS28
MRE11A	IGFBP7	MIR183	GCLM
BP30	DIO2	LOC113939944	CAMTA1
ENHO	ANKRD1	COL4A2	IL24
SLU7	MAD2L1	CA1	BDKRB1
GAL	COX1	IPO8	ID1
TAP1	ERBB3	NSMCE2	THADA
MLN	FANCD2	GEMIN4	COX8A
HSPE1	NINJ1	CD40	RGS4
IL7R	CDC42	F9	SPX
FTH1	HTR2C	RAC1	PPBP
RARA	CLDN4	GALK1	KDM6A
PDCD1LG2	PAM	CEP83	LRRC10
APEX1	CTTN	PTH1R	TFAP2B
PRKAG2	NTRK1	HNRNPK	TMEM11
CLIC4	CDC6	TCIRG1	COMMD5
RNF2	ACOT2	CGB3	OSBP
DAG1	S100A10	VPS33A	ASAH1
IGKV2D-26	CCL20	NR4A2	GIPR
ITLN1	DBH	ABCG8	AHI1
PRH2	SFRP1	ZFYVE19	MIR206
BCR	JAG1	TOM1	IL18BP
BTN2A1	PGK1	MIR494	KLKB1
CPOX	CPE	EFEMP1	CLCA1
FKBP4	NTS	GLIS3	FSTL5
IGBP1	PDLIM1	ROBO2	MANF
2023-09-03	LBP	CHST3	FETUB
ALPP	RARA	MAPK8	NDUFB8
MAPK8	ENPP1	CGB7	IL23A
DDIT3	IL1RL1	RNU7-1	SLC2A10
RELN	RET	HNRNPH2	UCN2
KRT10	IGF2R	PIGA	TANK
FRZB	NEFL	ATP1A2	JAK2
ALK	ATF5	FGF5	CASP1
RGL3	CANX	KRT8	AQP11
GRIA1	STAT5A	ADAMTSL4	KALRN
OSTN	SLC39A14	ANO5	TALDO1
PNN	PHLDA1	DLK1	NCF1
RBFOX3	RORC	SELENON	CLDN10
FOXO1	ATM	MIR18A	TYMS
SLC22A9	CRISPLD2	CTNS-AS1	PEF1
KMT2A	FSTL1	RPL3L	PPP6R2
ATP2B4	ADRB3	ACTG2	NR4A3
CFH	IL33	CHD7	ARSA
PAH	HNRNPA1	KCNJ10	SLC30A2
ADCYAP1	EREG	WT1-AS	PSRC1
ARID1A	LGALS1	LINC01389	DUSP10
CLDN1	MCM5	LOC126806446	CLCNKB
CSE	FAH	LOC126863275	FKTN
TUBB3	SDF2L1	CDC73	STMN1
ASCL1	CTSC	MT-TF	DPP6
FGFR1	FBLN1	GPC3	CR1
HSPA8	NES	CISTR	FPR1
EIF4EBP1	CAT	HULC	ATL1
RBPMS	PTGS2	GOSR2	ANXA2
ARL6	TUBA1A	TPM1	CACNA1C
CCND2	AK4	RAF1	HTR1A
KNSTRN	C4B	PITX2	FSD2
MAGI1	SLCO2A1	ABCD4	BGLAP
PRKCH	ACAA2	FKBP5	MRAS
GAD2	NCAM1	BTNL2	AXL
HSPA4	WARS1	KCTD1	PNPLA3
DLD	CD83	DANCR	KCNQ4
CCL5	PRDX6	SF3B1	CTNNA1
SDC1	TRPC1	MIR320A	IL10
CFLAR	CACNA1H	SSTR1	LRP1
GSTP1	CD80	SRSF2	ANKH
CLDN7	SLC20A1	FABP3	PAX6
AFM	PSAT1	OSGEP	PADI4
MYOCD	PRKG1	F8	SDF4
KRT7	CD151	LOC128772254	ITGBL1
JAK3	KLF10	DEF6	TAP2
AOX1	PBK	TMEM216	SESN1
SLC3A2	KIF23	STEAP4	RASGEF1B
PMAIP1	GFRA1	LOC126862124	AFAP1
FRAXA	IDH2	ATP8B1	GALP
CCNO	MVP	TPO	LGALS3
NDFIP2	HMOX2	G6PD	BTBD1
ACY3	COL4A2	CD2AP	GUCY1B2
MHRT	REL	ABCB6	LRP8
ARHGEF25	ABHD2	MT-TE	STAT5B
NTRK3	APOC1	CLU	SSB
PAK3	SLC22A4	MYMK	CPA3
CEPA	CFL1	MIR98	TCAP
HDAC1	HSPB8	ASXL1	SYNE1
BPPV	ANXA5	SF3B2	SLC26A2
CTSD	OPRM1	AAR2	TARDBP
RNANC	ACTN1	TRV-AAC1-1	STAU1
HPSE	SLC7A1	TRV-AAC1-3	ARMS2
POU1F1	NUSAP1	TRV-AAC1-4	KNG1
ERVW-4	SNAI2	TRV-AAC1-2	CANT1
GSK3B	SLC22A6	TRV-AAC1-5	HEATR6
TYRP1	ARL4D	FOXC1	RUNX2
FGF7	CDH11	LOC110806262	ADORA2B
MAG	COCH	CBL	E2F2
SOD2	CSRP3	THBS2	TRPM3
POU2F1	FCGR2B	FHIT	RAP2A
LPO	MAPK10	COX7B	CRIP1
ISG15	PEX11A	CREBBP	ARG2
CHUK	COL2A1	TTC21B	TSLP
IL7	INHBB	BRCC3	SLC1A3
NM	TJP2	THBS1	LPL
SPATA2	AURKB	PPARD	CLEC2D
DGKE	SLC5A3	MAPK14	RASA1
CHI3L1	NIN	NPHP3-ACAD11	GJC1
MSTN	ABAT	SETD2	LRG1
HSPB1	NEDD9	LRPPRC	PIK3R1
GJB1	DNAJB1	YY1	LMCD1
RAD52	ANG	LTBP3	BLZF1
ZBTB7C	GLB1	PIGF	ADNP
FABP4	CCNE2	ROCK2	RFFL
IDH2	COX5A	MIR124-2	PMS1
PPA1	STS	SEC24C	IL9
VCL	GABRB2	PITX1	ATP2B3
SPARC	ISG20	BAP1	SCN10A
CCL22	GRIN2A	MIR193B	FUT2
C5	HBB	COX6B1	FZD4
RHAG	CKS2	ANGPTL6	KRBA1
BAP1	IFIT1	MEX3C	STAB2
CSK	ELF3	LOC111365141	MYO1D
IRF1	FMO2	MECOM	SYNM
BP7	IFIH1	NEDD4	CSNK2A1
GLC1D	ALDH9A1	MYC	EHHADH
HOXC@	CD40LG	C4orf54	KMT2C
ZNF232	RAD51	MT-ND4	ITGB5
RFPL2	PDE4B	CACNA1B	TYMP
IGHV2-5	PLOD2	MAP2K2	FKBP2
ABHD17B	RCAN1	CASZ1	NR1D1
STAG3L1	KCND2	MAPK10	NDUFA5
OR2B8P	PLXND1	HJV	ADAMTS7
FAM117B	CHORDC1	CCL11	FAM230B
ZNF740	RETN	CYP11A1	RBMS1
ZNF252P-AS1	EZH1	ASTN2	ARL6
CLEC4GP1	METTL3	MIR154	RPTOR
STAG3L3	SLC7A7	CACNG2-DT	UGCG
STAG3L2	SLC9A1	LOC110120845	LPP
BP18	USP2	PSC	ATRX
GJA8	ALDH3A2	PAX6	NMB
GRIA2	CHRNB2	PLOD1	GSTA1
SLC2A5	AVPR1A	SP1	TRAF3IP2
DEFB4A	PLA2G7	LEMD3	LAMA2
CD55	BRCA1	PIK3R1	RENBP
CBL	FILIP1L	RAB4B-EGLN2	MECP2
CCNE1	GK	ADAM12	CSN3
HMGA2	PRKAA2	TNPO3	NOS1
PDX1	TUBB4B	GUSB	ACACA
ATOH7	ENDOG	WDR35	PLN
GTF3A	NEDD4	AIRE	LNPEP
C1QTNF9	TUBB2A	PTGDS	PTGDR
SFTPA1	DBP	RLBP1	GJB6
PAPPA2	HSPA4	MHRT	COQ7
AKAP10	CALD1	FGR	PAFAH1B1
MIEF2	CSRP2	ALX4	CNTN4
FOXA2	IRAK2	PAPPA-AS1	HK2P1
GSR	CA2	AOMS1	MGAT1
EIF3A	EPAS1	FABP2	CHEK1
TOLLIP	CENPF	ADH1B	CKB
MIP	SLC16A1	CUBN	PHC3
LGR5	HDC	NPC1	TNFRSF11B
S100B	MAT2A	MIF	TNNC2
S100A9	OSGIN1	MIR148A	B4GALT1
NCOR2	SLC1A1	PNPLA3	SLC25A44
DNAJB6	SORD	ARSB	CS
S100A10	EIF4G1	IDO1	ECE2
CCL11	RPL6	MSH2	OVGP1
SELL	COL7A1	UTP4	ARL4C
PAX5	GAD2	TRIP13	LPXN
HSP90B1	TMSB4X	ASL	SERPINA1
PLEKHG1	BAG3	SLC2A1	LDAH
TGM1	ACSL3	BNC2	PRKAA1
SELENBP1	GABRA4	KIF12	ALDH1A2
XRCC1	SERPING1	ACTA2-AS1	SELE
SLC43A3	SMOX	LOC111811965	KLRC2
CD36	GCNT2	LOC126806658	PLAGL1
ALRH	CFH	LOC126859827	KLF6
TLR5	EFEMP1	CSF2	THBD
COL4A1	GLUD1	NTRK3	NR5A1
NDUFC2	TBX3	GPR182	ABCD2
CILP2	ANTXR1	TRAF3IP1	DCD
PSIP1	ETFB	MYO1D	FAAH
PORCN	ADORA2B	PDSS1	MAP4K1
STAT4	DEPP1	RUNX1	NDUFS2
ZDHHC2	IER2	MT-TV	CAMKK1
TM6SF2	SORT1	PCSK1	CLCN2
PRTN3	PRODH	MTFMT	SLC25A13
WEE1	STAT3	SOCS3	SMPD1
CSRP1	ZEB1	TBX3	COL6A2
RASSF1	MAP3K5	AQP7	TMEM132C
SYNPO	G6PC	ADRA2C	STOM
ATXN3	BAX	FKBP4	ELN
CHL1	MKNK2	MTUS1	KCNK17
MAPK3	DHCR24	FGF21	CPN1
ABCC3	VAT1	DUSP2	EDNRB
OCA2	RSAD2	GLI3	RCVRN
RPS6KB1	CD55	DHFR	STAT3
HT	AGRN	HIRA	CAP1
CD8A	PID1	FOXO3	EGFLAM
CANX	DRAM1	FLCN	CIDEA
ZFHX3	KIT	NDE1	PDC
DTNB	CDKN1C	PIGN	VPS33B
RAD50	FOXP1	MTR	HSPA1A
SLC46A3	LMNB1	CRYAA	CALY
MLANA	LPIN1	ZNF699	U2AF1
PLP1	MCM7	PCSK2	SLC6A20
CD209	MMP9	FGF14	JAZF1
OXT	DLG1	MSR1	CPQ
FST	EIF1	EP300	SOAT1
CDK9	CLOCK	MT-TH	ZNF260
THBS4	GABRB1	APRT	ZCCHC14
AGRN	PTTG1	KAT6B	DGKK
GRM1	VTN	TNFRSF1A	NPY5R
CADM1	CRELD2	CYP2R1	COL3A1
MGAM	TNFAIP8	SRSF3	MGAM
AOC3	CDCA7	MIR19A	ARHGEF11
CXCR3	GUCY1B1	NR1H2	SPAG17
DRD2	SERPINA3	IL16	MOV10
REL	ADAMTS4	IL21R	SMC2
IFNAR1	PLA2G2A	IL2RA	PECAM1
CYP1A2	PFKFB3	MIRLET7A1	PEX2
FCGR2A	KIF15	PYY	TBX4
RUNX3	RUNX1	MYMX	CNR2
DPYD	CDCA8	ISCA2	PMEL
GADD45A	SMAD4	ALPL	HRH3
ADAMTS5	PGD	CYP2E1	CCR1
SUMO1	ADCYAP1	MIR25	DNAJA2
DES	EGLN1	KCNN4	ITGA2B
XRCC6	ACSL4	CDH13	CLDN5
ATRX	CYP2C11	LRRC37A2	DUSP6
LEF1	OAT	ITGA1	ADGRB3
CENPA	SLC6A9	ENSG00000277577	SERPINE2
MB21D1	SMAD9	TJP2	ADAM33
BLNK	PLXNB2	MT-ND2	MTA3
AOC1	CLK1	ADRA2A	FOXO4
NAT8	DPYSL2	UCA1	NFIX
LRRC10	EIF2A	CTSA	PLA2G5
HNRNPF	HYOU1	MYRF	AXIN2
CIART	MSN	PRDM16	TAF1
FCGR2B	NCOR2	SCN2B	GGT7
KAT2B	USP18	PMS1	SLC6A19
MCM7	CAMK2B	MIR324	GTF2IRD2
MMP11	KLF2	FASLG	LATS1
QRSL1	SORL1	SOX10	SPOCK2
CCL3	ALAS2	AVPR1A	HNRNPAB
DRD5	PF4	GDNF	SPTB
MYF5	ASPM	NDUFB10	PGAP3
TPI1	PECAM1	PPCS	NMNAT3
VSIG2	PLP1	RTL1	TSG101
CHIC2	NPC2	GCM1	PIGN
TRPC4	ORC6	APOA4	UBE4B
AXIN1	PSRC1	MAOA	CYP11B1
OSM	EGR3	DGUOK-AS1	NFATC2
TOR1A	GPAT3	CAMTA1	ANAPC5
TAC1	PTPRN	TRPM4	FGD5
ISL1	IL1R2	FST	PHF14
DNMT3B	ANPEP	KLC1	PRDX2
HSD3B1	CYB5A	SAA1	AQP1
IL33	MYH10	XPNPEP2	GFAP
CTSL	GMNN	TULP3	CDC16
PTMS	DLK1	MIR133A1	MIRLET7D
EAF2	PRKAR2B	ITGAX	RARG
SLC1A2	SELL	KCTD13	MSLN
MZB1	TSC2	OGG1	ATP6V0D2
DHPS	PFKP	HGD	SLC38A1
TET2	AKAP12	FUZ	ITGA9
L1CAM	ALOX5	OPRM1	ADIPOR2
P3H3	PIM3	RB1	PABPC1
KEAP1	PCK2	CPT1A	GIMAP5
KCNQ5	HINT1	ASPH	NDUFA9
ITGAE	GOT2	ACHE	PITX3
SKP2	HNRNPH1	KIAA0319L	KLK1
NRGN	IDH1	NEUROG3	ULK3
CETN1	LXN	IGFBP2	TIMP2
SCN9A	OXTR	CPB2	SIX1
LPA	TERT	RARA	GTF2IRD1
ESRRB	RYR2	SHC1	COX4I1
KCNN4	TGFB1	ACP5	WWP2
ERG	PLK2	CCAT1	PAF1
GAA	MCM10	ALOX5AP	SPATC1L
CCL26	HSPA1L	AGPAT2	THSD4
USP7	LRRFIP1	DGCR5	CASQ2
NPHP1	PROCR	TG	PRAME
YWHAQ	SLC2A5	FAS	SRSF5
GCK	FXYD5	EXOSC2	RAET1E
DCT	HEXB	PSAP	TRPS1
SLC23A3	PHLDA3	ASIC5	ATG16L1
FSHR	SIGMAR1	ADA	TFF3
CDC25A	UQCRC1	TLR7	PTPN13
SENCR	CTNNB1	TRE-TTC3-1	SUOX
OR3A5P	VGF	TPM4	WASF2
EIF4A2	NCOA1	ZEB1	FBLN5
AGO2	CDKN3	MT-TA	PUM1
EWSR1	CDCA3	HBEGF	TNNT1
LIN28A	PTHLH	KCNH2	RAB7A
CDC123	FBP1	ENSG00000275307	CYP26A1
FUT2	FKBP1A	ENSG00000276965	ARRB2
CACNA1A	NCOA3	ADAMTS17	RMRP
PEX2	TNFRSF19	MIR328	CYCS
IL25	DNAJA1	CECR7	LPO
TAS1R1	FMO1	NPFF	DDX11
SNORD15A	NID1	TFAM	FGFR1
DICER1	ARPP19	CYP24A1	CLCNKA
FGFR4	AKR1C2	OGT	HLA-DRB5
HEXA	F10	HIF1A-AS1	UGT1A1
NPHP3	AQP4	FREM2	CSF3R
TIMP2	ASAH1	MIR493HG	HSD11B2
RIPK3	JUP	ENSG00000276919	HERC2
CTNNA1	RIPK3	CLCN7	BSN
MXI1	BTG1	CPQ	HCST
PALB2	TIPARP	FRAXA	COL9A2
CD9	NPPA	HNRNPA2B1	TLR1
HBEGF	ATP1A3	APC	PDIA3
BECN1	AKT1	SNORD15A	A1CF
SLC13A3	GNB1	CXCR4	GNAS
PMEL	PDLIM7	NDUFS1	MS4A2
SFTPC	QSOX1	IHH	GATA6
ZCCHC14	PTX3	PDGFA	DAPK3
CLDN17	CENPU	RASA1	PIN1
COMMD5	GABARAPL1	IL1R1	SLC6A15
ASB10	PER3	MLIP	YME1L1
BP20	SMPD1	NUCB2	SLC6A6
PROX1-AS1	MAP2K3	BDKRB1	AVEN
ARHGEF12	ACAT1	MAP2K1	PCK2
EZR	DAPK1	SLCO1B1	GUCY2C
MAP3K1	IL11	KSR2	DAO
SORD	ABCG8	C10orf67	APPBP2
SLC11A1	HAL	LOC110121471	NTAN1
CXCR5	IGFBP6	MIR455	HSPA8
GRIN1	LY96	HBD	DIDO1
OGG1	BCL2	MIR7-3HG	DPF2
ATP5E	CDC25C	DNMT1	MED12
CD160	IFIT3	SLC5A6	PERP
CBS	PLK3	MTHFD1	TNFSF12
DRD4	FERMT2	MIR199B	FN1
PSMA7	PPP1R14B	GRP	MTR
CHST12	NFKBIA	POLG	DHFR
NKX2-5	CALB2	CHGB	TPMT
MARK2	MARCKSL1	ACACA	ACVR2A
LCP1	TMEM97	LINC00473	AURKB
NFKB2	COL6A2	APOA1-AS	CLTCL1
TNFRSF11A	FADS2	HSPA8	CARD14
TLR1	KRT19	CA7	CCAT1
PLA2G6	TRIB1	FASN	PLA2G6
NT5C2	CLGN	MT-TP	PXN
FNDC5	CCNF	ARMS2	NGFR
PSEN2	GPER1	MUTYH	PDGFD
RAB7B	HADHA	GAST	PSMC4
PTGS1	IL2RA	ITLN1	RABGEF1
CDR1	MRC1	TRH	MIR4301
GABARAPL1	GABRB3	GPHN	PEX26
NISCH	SHH	LIFR	MIR183
SLC5A11	ACOT1	TRRAP	HAS2
FOXA1	CPS1	NDUFA8	IL4I1
HLA-B	HIGD1A	SLC25A24	PSIP1
PDYN	IL23A	SCD	SLC30A7
SLC2A1	SFPQ	TGFA	NACA
SLC37A3	PLXDC2	COL6A3	CDK4
PLIN2	SEC31A	PLCB3	CRAT
SCARB2	FKBP1B	MIR10B	NAA15
CD46	SLC20A2	KIF20A	RNPC3
GALC	CD59	IL12RB1	WWOX
PDGFRB	ITGAL	PDE3B	FIGN
FOXL2	ALDOB	TMEM231	MIA
TH	COTL1	KMT2D	PCSK2
CTSA	ACAT2	ALG6	COL8A1
NDOR1	SLC7A2	GLB1	PEX11B
ATG5	CRIM1	DES	HABP2
POU2F2	DDR1	MIR99A	FBXO15
RASA1	IREB2	XK	PLXND1
KRT8	ACSL5	ST3GAL4	SYP
EPHA8	CYP4A14	LOC107548112	XCL1
CCR6	NHERF1	MIR29B1	GREM2
NCOA1	SRM	IRAK1	MTUS2
RENBP	SCG2	IFNA1	BUB3
PCK1	DTL	ABCG2	C1S
REG1A	PLN	ELOC	GLO1
KCNH2	MAPK13	TFAP2A	ERAP2
TRIM47	MYB	PGR	SIRT7
CCND3	AKR1B1	ITGA2	EFNA5
SMTN	HMMR	TRA-TGC7-1	FCGRT
SMN2	RORA	TRA-TGC5-1	HDAC4
PENK	SLC30A1	PLAC1	KLHL1
SPATA5	PSMB1	CD79A	LIAS
RAB7A	RPS6KA1	GREM1	SAG
NLRP2	SLC25A25	PRSS56	TMEM70
GOLGA8A	CHAC1	PAX8	CALCB
ABTB2	LTB	CNNM2	PPP3R1
ZNF343	MYBL2	LNCARSR	DHX8
MLIP	CYP3A2	JMJD1C	PLAT
FHAD1	PRKAB2	PDGFB	EIF3A
AQP4-AS1	SRD5A1	SLC22A11	SLC22A7
MOB3C	NDUFB2	DHPS	THBS4
C22orf42	SYT7	ABCD3	CXCR3
MYEOV2	KL	OPN4	UBAC2
MGAT4D	PFKM	LDLRAP1	LYVE1
LMNTD1	FAM107A	TRIP11	APOH
FAM179A	JADE1	GPR39	DIRC3
ZNF596	IFIT2	NARF	KCTD11
TCEANC	SLC4A4	LTBP4	GPR35
BMIQ1	TCF7L2	MAOB	NRGN
ZNF396	BHMT	TRAPPC3	HLA-DQA2
FAM21C	CARHSP1	CRNDE	STAR
TMPRSS7	FUBP1	FTX	CYBB
C17orf82	LRG1	PTENP1	HSPE1
FLT1P1	NCL	MYLK-AS1	DPP9
EML6	NDRG2	NBAT1	SRC
POTEKP	NPAS2	TSIX	NFS1
COPD10	ZWINT	PCAT29	ADTRP
ANKDD1B	FEN1	SLC12A5-AS1	MAFB
SLC8A1-AS1	MAP1B	DRAIC	DPEP1
CD59	SLC25A36	CCAT2	PGA5
COL4A2	TMEM47	NPTN-IT1	BBS5
CYP2C18	CCL11	PDE11A-AS1	ESCO2
OXGR1	VEGFB	PANDAR	GOSR2
RELT	MRAS	LOC101448202	RNPS1
DRD1	VCAM1	LOC100506472	CCL5
IRF7	EIF5A	AAT1	TGFBR3
ID1	NR2F2	LOC126806433	MAP3K7
GCLC	CADM1	AOMS2	PRKCQ
BUB1B	MX2	INHBB	TIRAP
MX1	PDPK1	CACNA1A	LYZ
PARD3	EIF4E	PSMB9	TPM2
CPAMD8	GSS	ANGPTL4	ELAVL1
BIRC2	DUSP10	SLC6A18	ABCA2
SF3B1	PPIA	DUSP1	BNIP3L
TSC2	TSHB	STAT2	LAP3
PRDX6	ANKRD37	SPRY2	IDH1
PTN	CYP2A5	REST	MIR27B
ULK1	IRF9	EDA	RBP3
XBP1P1	DFFB	PHF21A	UBE3A
MAFD1	ILK	MGST3	SREBF1
DSCR3	SORBS2	MIR501	IL21
KIAA1462	C6	MIR486-1	P2RX7
UGT1A1	LAMB1	RREB1	GAS6
NR1I3	RBL2	ALK	TSHR
TBX1	SIAH2	POU4F1	TMTC1
NFE2L2	SLC39A8	TNC	MTCH2
BP4	TCP1	COL2A1	PLAUR
TAP2	ADIPOR2	FADS1	HGS
CCL19	PTMA	SMAD1-AS1	FAM99A
TREH	SFTPB	SLC30A10	NHLRC1
HDC	IL13	NT5E	MIR26A1
SLC16A1	ARPC1B	SORBS1	C1QTNF1
MIEF1	CAPG	GCM2	AS3MT
NXT1	CYP2C29	ABCC1	LINC01484
CD244	MEF2D	MKI67	TOPBP1
CD47	RAI14	AOC3	NAT8
AANAT	SLC15A1	OXSR1	NRP1
PELO	TRAF4	LRP1	NLRP3
GIF	NRP2	AKAP12	UBE2E3
BCAR1	NUCB2	EHHADH	AIDA
CSNK2A1	SCARB2	WNT1	ACYP2
DKK1	ABCC8	APOC2	CLDN4
NPCA1	GPC3	PRKCSH	SLC22A18
NPC1	PIR	CA14	MIR18A
IL27	DBI	WNT9B	PROK2
CYP7A1	MAGI1	ALG1	MTHFR
NGLY1	RHBDF1	KIR2DL4	KDM5C
CASP6	HDAC7	PSG1	DVL2
PYCARD	ACSM3	PEE2	DICER1
GLI3	ATG7	PEE3	CYFIP1
SPN	GATA6	SOS1	XIRP1
PHLPP1	GRB2	MEF2C	SOCS6
ADAM10	SPON1	MED15	YWHAE
IL3RA	AGO2	FXN	CSF1
PARD3B	FABP7	MIR192	MYEF2
TRIM65	OGT	NDUFS4	KCNH2
RGPD2	PDE5A	LZTR1	NR0B1
C1QBP	ACOT7	MIR34C	APOB
SLC31A1	IL4R	IL33	CDH2
AURKB	SERPINI1	ROCK1	GTF3A
IGFBP2	FCER1G	ITGA8	KRAS
DSG1	FGF2	ABCG1	C4A
PC	IFITM2	VTN	DSG2
LMLN	ITGB8	CRELD1	SERPINB7
NOD1	BACH1	MBL2	PLXNC1
SP7	CDC45	MT-TG	MSX2
PDHX	ADCY9	MIR301A	PBRM1
SCN10A	PYGM	LPAR1	PIM1
KAT2A	ST3GAL5	MIR10A	CTF1
SYN1	SYNE1	SERPINH1	USP9X
LEPROT	LAMP2	PIGQ	EGFL7
DSG3	NFATC1	B3GAT3	NDUFA4L2
PPARD	ARID4A	OTC	SLC19A3
MSN	ARIH2	JAK1	BNIP3
TANK	BCAR3	BMP1	UQCRFS1
TXNDC15	TNFSF9	CASP8	ADH7
TPM3	MB	POSTN	APOA5
UTP20	PKP4	BCHE	SDC4
SMTNL1	GDNF	CHIT1	FHL2
TNFRSF1A	ECI2	RPS27A	PHOX2A
ATP2B2	RPA3	IL6R	CLDND1
HTR2C	CEACAM1	CDH4	CSF3
CDSN	TFPI2	PHF6	CHAT
RAF1	NFE2L2	MIR124-3	PDPK1
TNNT2	SPTBN1	LINC00963	CPT1B
WNT5A	KIF1B	MAFB	KYNU
YBX1	TRPC6	GP1BB	SPRED1
PCYT1A	ISYNA1	UFD1	SLPI
CIITA	RBM3	DRD4	CTH
ZNF318	SPRY4	MIR152	PAPPA2
ANXA6	ATP1B2	CS	TP53COR1
NEURL1	MRPS6	RYR1	USP2
PTGER2	PRKCG	COG1	VAV2
HNRNPA1	MELK	CA8	TFRC
BMI1	PNPLA3	MOG	RBPMS2
RALBP1	PLK1	CA5B	DDX46
BEST3	PTGER4	CA13	AVPR2
SLC35F3	RBP1	LINC00359	GRB14
ADM5	RND3	PRKCB	SLC10A2
SLC36A3	HMGA1	PNPLA2	IL12A
NF2	XRCC1	MIR15B	SLC35G5
BCKDHB	ACTG2	ATP2A2	PDCD10
RORA	ANXA6	SLC22A2	CCL24
CFP	TRAF1	C4A	PTGDR2
CACUL1	TSKU	ABCB7	LIMK2
DEFB1	PTGR1	TLX1NB	HSP90AA1
EGR1	DDAH1	TLR3	LHX1
KIF11	STAT5B	RBX1	MAGEC2
TRAF3	ITGB4	PBRM1	TGM1
KRT31	LIPC	VIM	WDR81
TICAM1	SLC2A12	PSMB8	ARPC2
SCN2A	AMIGO2	HNF1A-AS1	ENG
RACGAP1	ZMYND8	MIR103A2	GAPVD1
UQCRFS1	RAB1A	NR1H3	WBP1L
CTAG1B	BSG	CDH1	OGT
ASXL1	SDHB	RUNX2	SFRP5
ABCA4	SFRP2	PGM1	TUBB2A
FAM72B	SLC5A1	CPS1-IT1	AFF2
FECH	CKS1B	LIPG	KCNJ1
PXN	DSP	SNORD118	PLCB1
AOC2	GNAI1	RHEB	LOXL2
IGFBP3	ITGA1	HOTTIP	SERPINA7
MUC6	AHCY	ICOSLG	XPNPEP1
GNA14	CHRM2	PLA2G2A	RASGRP1
GPRC5B	AMD1	PML	CYP20A1
DEFB4B	CDK5	KCP	SORBS1
SPAG11B	HBA1	FKBP10	GP9
SDF4	NISCH	ADCY1	GPR4
IGF2BP1	PFKL	TAP1	CLCN5
ACY1	PLAGL1	ACAT2	FLT3
GNRHR	PTPRG	MYL3	UBA6
TNFRSF4	ADGRE1	IKBKB	VNN1
TMEM67	CDCA2	KYNU	GRIN1
ABCA12	NCAPH	ACP1	SLC18A2
SLC2A3	AACS	MFN2	ASIC2
PAX8	DTYMK	MAP2K3	TBC1D10C
GPR182	PTGIS	SREBF2	CCNG1
STIP1	ETS1	PPP3CA	HADH
BCKDHA	RRM1	CYP7A1	NEU4
KLRD1	SC5D	LOC126806659	CCKAR
KCNJ10	SOCS2	CLDN1	SLC27A4
SUCO	ATG12	IFNA2	PRKD1
SLC17A7	NABP1	BMP10	ICAM1
IFNL3	PTGER2	NUP210	CHIC2
CDR2	ADRA2C	IL12A	ETS1
F13B	DGAT1	BAG3	SORD
MYH7	TNFAIP2	KLF4	NPR2
AGFG2	PLCG1	CPAMD8	ALPI
KLRC1	DSC2	MIR106A	FLAD1
PLCL2	MACF1	CYP27B1	NPPC
C6orf89	PSMB4	HSD3B2	NR1H4
HCAR3	RARRES1	GAL	SSTR1
IKBKB	NUF2	FHL1	SALL4
PROM1	CALCRL	CNR2	OPRM1
SRSF2	MTHFD2	TFR2	IL16
RAB27A	CSNK2A2	CFL1	TCF3
ADCY8	OSBPL1A	MIR139	SERPINE1
RAB6A	TRAF3	SNHG12	SMN1
TRPA1	THBS2	LOC117600004	EDARADD
TMPO	UBE2T	IMPDH2	CDH23
EHMT2	SSR1	DST	PDK1
CDC6	AHNAK	EDA2R	MEG3
PLCG1	PGAM1	MBTPS2	OXSR1
KMT2D	CIRBP	SLC35A2	RAD51
DAO	CYP4B1	VANGL1	HSPA1B
PAK1	HNRNPA2B1	COLQ	HNRNPA3
IKBKG	MEF2C	SUGCT	KCNE2
LRP5	NACC2	H4C3	P2RX4
MCM2	PPFIBP2	POU3F4	CCND2
AXL	SIVA1	MIRLET7I	CFB
FEN1	PROM1	U2AF1	PCP4
SNRNP40	TPM4	LOC126861898	MIR425
TLR8	JUN	TRHR	NUMA1
F2RL1	NPR3	FOXP1	GIPC1
RPS6	PDYN	RPTOR	FZD1
SLC6A4	PPP1R12A	PLEKHA7	SAA2
NCOA3	ABLIM1	LOC124629375	NDUFA10
NR1H4	LY6E	SNHG5	SLC2A9
CNR1	SULF2	MSBP1	ALKBH3
EGR2	SPC25	IL5	RANBP2
IGH	ZBTB16	SLC39A14	CAST
FCGR2C	KIF4A	MIR519D	TGFBI
POLE3	REN	CD59	TAOK1
PDIA3	BBOX1	MIR338	CISH
UBE2I	GSK3A	YAP1	OGDHL
IRF9	PPP1CB	HDAC8	SPINT2
CA9	PDIA6	SCGB1A1	HSPG2
KCNJ16	MALAT1	SERPINF2	CD274
PTPRB	PCLAF	MIR96	SLC52A2
SLC22A11	SOX4	RGMA	NT5C1A
ARHGEF11	TPX2	MIR181A2	SUCLA2
LATS1	ADD3	MIR130B	GHSR
PLA2G5	IL16	HDAC9	ATP8B1
DHODH	PNRC1	CHUK	STX4
MECOM	SMAD1	BAX	FGF23
SLC22A1	IRF1	NDUFA10	PCNT
MPHOSPH10	TIMM17A	STAR	ADIPOQ
GK	ESRRA	MSRA	RIT2
DCX	WNT4	M6PR	CD44
TRAF2	FAT1	PAH	KCNMA1
CAMK1D	PRIM1	MIR148B	ITGA5
TTC8	CYP24A1	HOXA11-AS	MEFV
AMH	PRC1	LEF1-AS1	NMBR
HOXA9	RIPK1	EGR1	STOX1
PNPT1	TPM3	CTSD	RGN
STRN	CBL	IL2RB	XK
GABPA	DLC1	NT5C2	HEPH
SAMHD1	GAS7	ASB10	MED13L
SERPINA7	PTH1R	CDK8	SLC25A14
TAS2R62P	PSMC6	PGAP3	UBA1
ACKR1	RUNX1T1	USP53	ECH1
MAPK9	CKM	CABCOCO1	CCL22
GPR25	PTPRF	ULK3	GEN1
GSKIP	RND1	ADAMTS9-AS2	EFNB1
BRINP2	BCAR1	VEGFD	PRKCB
ABHD17C	KIF20B	MIR215	VKORC1
TTC23	LRP5	MMEL1	ELANE
TGIF2LY	ERP29	FOXRED1	FGGY
TMEM56	HADHB	BRCA1	CLDN16
FAM78B	KCNN2	CCNH	CD1A
ZNF595	YPEL3	APTR	ANO5
FAM171B	ACTA2	GRIN2A	LCOR
CRPP1	ACOT13	ANPEP	MZB1
CATSPERD	NBR1	TSHR	SHBG
THEM5	CD3E	SCNN1D	PREP
SPOPL	CALU	SLC22A1	MYH6
C2orf80	KDM6B	DMPK	THRB
BP19	PDHB	NAA10	PSMD11
RA18	GNAI3	SLC29A3	PTENP1
HK2P1	LTBR	UBE2A	LUC7L2
PKMP1	PSMC3	AFF4	LSM4
BCL2L2-PABPN1	RFTN1	MED25	ATR
ADH1A	SLC23A2	SNX10	RASIP1
CNTF	TUBA1B	NR5A1	DPYD
GTS	ECT2	PRKAG1	AGT
CTTN	PLTP	MFF-DT	COL7A1
CDKN2B-AS1	ATP2B4	AZGP1	ZNF227
MCKD2	C1QBP	CSN1S1	SPRY2
RPS6KB3	TRADD	JPX	ATP10A
IKZF1	ARHGAP29	IL1RL1	IL23R
XPC	CD4	PSEN1	NRF1
CYP3A4	SLC17A7	ETV6	PRDM12
SLC52A1	TCF12	RAD51	SKAP2
CYP1B1	CCR7	EMSLR	IDS
IKBKE	DIABLO	KEAP1	PCAT1
DGAT1	HSD3B2	SFMBT1	BRD4
PLA2G4A	MMP12	PRPH2	SOX9
BBC3	ITGA4	MIR196A2	DTNB
TNFRSF25	KIF18A	MIR9-2	TCF21
LARP6	SQOR	GBF1	DLST
LILRB1	NFATC4	PTGER4	RGS20
CD79A	PPP1R1A	ACADS	KLF2
SDCBP	RASGRP2	CD44	TFE3
LARS	CAMKK2	NEU1	IRF7
ACO1	BGN	ERBB3	THPO
CXCL13	EIF4A1	ERBB2	TYRP1
SSTR2	DYNC1H1	CCT2	PHGDH
PSMD9	ESD	MMP8	XIAP
RANP1	HNRNPDL	MSTN	MKLN1
SCARB1	IL7	TTN-AS1	SLC29A3
CSF3R	LBH	SPRY4-AS1	MIRLET7E
PKN1	KIF2C	GC	OLR1
TGFBI	PRKDC	TRPM6	TAOK2
HRASLS	TUBA4A	MIR222HG	BTBD9
KRT18	WEE1	LUCAT1	NPY
TFF3	BDH1	SLPI	SLC9A2
RBP3	CCL6	AGRP	FKBP5
ATP2A2	ECI1	MIR33B	CHCHD5
MCTS1	RNASE4	SLC19A1	SCNN1B
IRF5	ZEB2	MAT1A	NPNT
KAT5	ABI3BP	MIR28	MEF2B
SOX17	ARRDC4	ZNF423	XRCC1
EREG	BDKRB1	PLA2G2E	VEGFA
PSMD1	CACNA1D	ACAD11	CDH11
BID	COL14A1	ANKS1A	CDS2
UBR5	IMPA2	PARD3B	SENP3
SLC38A1	RECK	ZNF749	EEF2K
PTPN22	CD74	TNFSF12	ASIC3
TFEB	ITGA6	SIX5	NELL2
IGFBP5	NFKBIB	LRP2	ALPK1
BIRC3	RIGI	HSPD1	RPLP2
PGM1	SST	GGCX	NKX2-1
POLE4	TWIST1	HSPA1B	MIR21
POLD4	IFI35	ZFAS1	TNFAIP3
MAPKAPK2	SPRY1	S100A4	HLA-DQA1
ALCAM	SYNJ2	SLC35F3	SLIT1
UTRN	CCDC88A	LPXN	MKKS
HRH1	GRK6	HCFC1	ADCY1
PARK7	CYP2B2	CXCR2	UCP2
APRT	FOXP3	FOLH1	OR2AG1
CTSG	NCAPG	TXNIP	TRIM24
TAL1	RHOC	SLC7A8	ZDHHC17
RORC	TUBB5	MYPN	PPARD
PF4	PKD1	LAMA3	YBX1
KCNK6	CDC25A	ELAVL1	SCTR
BBS7	PPP1R3C	PITX3	SPRY4-IT1
LMNA	BMPR2	SLC4A7	FOXP2
HSD3B2	FASL	FGF1	CXCR1
COL3A1	MTHFD1L	MIR187	SLC12A3
PVR	PNP	PRKN	APELA
ALPI	CABLES1	MIR26A2	MMP8
DLK1	CNN2	GSTM3	ACY1
2023-09-06	KIF14	CD47	PNMA2
TSPYL2	SSR3	CCL4	NFKBIL1
ABCC9	ALDH6A1	PLD2	PTBP3
DMRT1	MMP8	CLOCK	THSD7A
PLA2G2A	APOC3	PARP1	SOD1
RP24	PTGDS	ITCH	SIRT5
ARF1	ATF7IP	SHPK	CAPN2
PGK1	SERINC3	MCU	NR4A1
CXCR2	CD24	LAMC2	UGT1A7
TMEM37	MAP2K4	KRTCAP3	DIABLO
CIRH1A	CKAP4	IGFBP7	ARMC9
F2RL2	CYB5B	PLN	PROKR2
STK11	AXIN2	SNHG6	RAB4A
MPZ	ALDH5A1	ZNF652	SLC30A1
VAV3	ARHGDIA	MIR185	PWAR6
ITPA	TRIM2	CR1	APLN
MVD	NFIA	SYP	CDK7
SLC6A1	ACAD11	HLA-C	PDHX
AMACR	MBNL1	TOLLIP	POLR2A
GBA	SUV39H1	RELA	SCN7A
MAP4	CDKN2B	EGLN1	STK32B
DSP	HIBCH	SPTBN1	TACR3
CDK7	RPA2	ASH1L	VCAN
CRTC1	TYROBP	SRF	ALKBH5
PODXL	AQP2	CASQ2	FGF13
XCL1	ACADVL	SCT	GSTZ1
REST	ADH1	MIR205	NREP
PRMT5	C1QA	GNB2	PTPMT1
LY6E	COL6A3	ADH7	ZNF668
TNFSF12	TNS1	NCAM1	MLKL
SLC12A4	CFI	EMD	AGMO
SCN4A	E2F3	FSTL4	HADHA
SULT1A1	NDRG4	BAIAP2L1	TFEB
SCN5A	PABPC1	SRD5A1	MIA3
GRB10	SLC4A7	MAPKAP1	SEMA3F
TERC	SMC2	BCL2L1	CPE
TPH1	SUSD2	P2RY2	GNB1
HDAC2	CD38	TRIB3	CXCR6
BBS12	IER5	DAP3	HPSE
TREM1	PDLIM5	HCCAT5	ST6GAL1
DHRS2	SULT1E1	GALNT15	POMC
TET1	ITGB2	SYNPO	NFKBIA
RCC1	AKAP1	GNRHR	CPT1A
HAMP	EHD4	RDH12	MKS1
SH2D3A	BMI1	CCK	KISS1
ARHGEF5	CHGA	IDH2	FAM20C
PPP1R8	TRIP13	NFKBIL1	MAGED1
SLC12A7	PCSK9	SALL1	MT2A
CP	ACTC1	GHRH	HEXA
VTRNA1-1	AK3	MIR193A	HNRNPU
TCN2	CLCF1	CRLF1	FLT4
TERF1	CSAD	SNHG14	CTTN
HLA-G	PXN	POU5F1	USP8
ROS1	KLF15	MIR409	KCNS3
SLC10A1	PGRMC1	ERCC1	BTAF1
DISC1	TLE3	RMRP	UQCRC2
GADD45B	PPP1R2	ISCU	HYAL1
GZMA	DNAJB4	HTR1A	ACY3
HM13	AP1S1	MLH1	DNASE1
LAMP2	PSMB6	F10	SEC24D
CD82	SMAD6	HADHA	TGFB2
BUB1	TFF1	CAMK1D	RAP1A
STXBP1	LCK	TMEM138	POLR1C
[truncated: 155,024 more rows]

## Sheet: AD+NAFLD
Coremie	CTd	Genecard	Intersected genes from three databases related to Non-alcoholic fatty liver disease(NAFLD)		Intersected genes related to Alzheimer and non-alcoholic fatty liver disease
PNPLA3	SREBF1	PKD2	MMP7		CD44
TM6SF2	CPT1A	PNPLA3	SERPINF1		IGF1
SREBF1	PPARA	TNF	STK25		SERPINF1
FASN	TNF	APOE	CCL19		MIR7-3HG
HSD17B13	PPARG	LMNA	MAOA		CARD6
ADIPOQ	IL1B	MIR21	TRAPPC9		SPP1
FGF21	TGFB1	IL6	CD82		GBP2
MBOAT7	NFE2L2	ALB	CRELD2		ANGPT2
KRT18	LEP	TP53	DRD3		FLT1
INS	ADIPOQ	INS	TF		AEBP1
MLXIPL	GPT	MIR122	ASS1
PRKAA2	CAT	MFN2	GSTP1
NR1H4	CYP2E1	SLC17A5	MIR122
PRKAB1	NQO1	MARS1	IRX3
PRKAA1	PDK4	APOB	KLF4
PPARA	LDLR	ATP7B	ATP7B
CPT1A	FAS	MIR34A	EHBP1L1
LEP	AHR	HFE	GPX4
CNBP	INS	SMPD1	GAL
CD36	TRIB3	LRP5	ACER3
MTTP	SCARB1	VWF	TRAF6
SCARB2	CD14	TERT	COMMD1
GCKR	NR1H4	APP	MFGE8
SCD	ABCC2	H19	RIPK3
SCARB1	MTTP	MIR17	EGFR
BCL2A1	PRKCA	HNF4A	CREB1
LYPLAL1	XBP1	IL10	SCT
FGF19	IL1A	NOD2	FAIM
GPBAR1	CYP1A2	PPARG	ADAR
SIRT1	IL4	G6PC1	MIR22
RETN	IL1RN	MIR132	ADRB3
MT-TP	VLDLR	MIR30A	HDAC1
SREBF2	PTEN	CTNNB1	MBOAT7
STAM	ALDH1A1	MIR7-3HG	UCP3
ACOX1	GSTA1	FABP1	CIDEB
ACACA	PNPLA3	MIR126	SERPINA3
CPT2	ACE	MIR22	SLC4A4
CYP2E1	JAK2	LIPA	IL1R1
CHPT1	PEMT	YARS1	VEGFB
PNPLA2	CSF2	FASN	ALPK2
ZGLP1	STC2	MIR140	KLF3
CYP7A1	GSTP1	PTEN	MIR31
AHSG	ALDH2	MIRLET7C	AIFM1
GGTLC1	GSTT1	MIR130A	MIR146A
IL6	CYP17A1	LRRK2	MIR33A
NFE2L2	PRKCD	MIR27A	DSP
KHK	NR5A2	GANAB	IRF2BP2
GABPA	LIF	TGFB1	PRL
NLRP3	MMP1	APOA1	RPS23
CCL2	TRIB1	HADHA	SMAD3
RBP4	PRKACA	MIR200A	MIR19A
PPARG	TNFRSF1B	PPARA	PLTP
FABP1	GNMT	ADIPOQ	EZH2
DGAT2	ABCB4	GPT	SLC25A1
PPP1R3B	SERPINB2	ABCA1	MIR192
PLIN2	GSTM1	MEG3	EGR1
ADIPOR2	ALDH4A1	SERPINA1	KHK
PLIN1	AHCY	CD36	IFNL3
AWAT1	ALDH1B1	MALAT1	IL17A
CRP	PRKCE	SQSTM1	TMPO
SLC27A5	TM6SF2	LPL	CYP2A6
APOC3	F2	MIRLET7D	PLA2G4A
SLC5A2	COBLL1	CRP	HK1
MIR7-3HG	FOLR2	MIR200B	ARRB1
TLR4	IKBKG	VCP	ADAMTSL2
RARRES2	IFI30	STAT3	TNFRSF12A
GLP1R	ADH4	MIR31	ZNF267
NRG4	C1QC	APC	TXNIP
NR0B2	PRF1	MIR203A	IL27
FETUB	B3GAT1	TLR4	POLR2D
CIDEC	KLB	FABP2	PRKCE
PPARGC1A	SERPINA1	MIR107	PTPN1
HFE	ADH1B	GARS1	HSPA9
IRS1	IL3	IL1B	FGA
TNF	LAMA1	SREBF1	IGFBP1
PEMT	RDX	NR1H4	FOS
ELOVL6	ADH1A	FAS	TNFRSF1B
CREB3L3	EIF2AK1	MIR29C	PC
LDLR	APOH	MIR183	RHBDF2
SQSTM1	RAG2	BSCL2	IL33
STK25	FTO	CPT2	ERN1
COL1A1	AHR2	NAFLD1	CDKN3
PLIN5	PPARD	MIR27B	TNFAIP8L2
FABP4	SIRT1	COL1A1	APPL1
C19orf80	FGF21	MIR26A1	CDKAL1
CCL4	PRDX3	MIR151A	ALDH9A1
NUP62	FASN	MIR451A	IGF1
FOXO1	IL6	MIRLET7E	GDF15
KHDRBS1	SCD1	FABP4	BBC3
GNMT	ACACA	CPT1A	C3
DGAT1	RELA	LIVAR	USP7
IRS2	CD36	MIR33A	HLA-DRA
NAMPT	ACOX1	CYBB	SLAMF1
MOGAT1	COL1A1	CYP2E1	CYP7A1
POLR2D	GSR	MIR200C	PHF1
SLC27A2	PCK1	LEP	NCOA3
ACACB	CCL2	MIR155	CTSB
LGALS3	HMGCR	MIR10B	SIRT2
MAP3K5	NOS2	AKT1	FAM3B
XBP1	PPARGC1A	IFNG	SPP1
FABP5P2	IFNG	MSR1	FDFT1
MIR548F3	NOS3	MIR16-1	STAT1
NAFLD2	SOD1	CCL2	RAB24
ALG9-IT1	HMOX1	MIR378A	RPLP0
CISTR	ICAM1	GGT1	YWHAG
SRD5A3-AS1	NFKB1	HLA-DRB1	BLVRA
CYP8B1	IRS1	MTTP	AQP3
SAMM50	INS1	AR	MAPK8
INSR	NFKBIA	ABCB4	HDAC8
HAMP	FABP1	ACE	KLB
HMGCR	GCLC	NOTCH1	KRT18
TMC4	CASP3	PNPLA2	TWIST2
APOB	SOD2	CFTR	LCP1
ALMS1	DDIT3	HBB	MORF4L1
EEF1A2	IGF1	BDNF-AS	PYCARD
UCP2	ACTA2	ABCB11	NFE2
SIRT3	MMP2	CTLA4	GOLM1
CASP1	ACADM	NOS3	SDCCAG8
CRACR2A	APOA1	MIR30D	GNAI2
TRIB1	ALB	HSD17B13	ILF2
PARVB	IL10	HMOX1	TNFSF10
CIMT	NR1H3	F2	ULK1
FNDC5	ACACB	MIR29A	E2F1
ADIPOR1	PTGS2	LINC01672	FGF19
FGL1	FOS	KRT18	SLC44A1
HSPA5	GPX1	LDLR	NOX4
GLT8D2	IL18	APOC3	EPHX2
HSPB3	NCF1	MIR154	PARP1
GCG	ABCA1	CETP	FAP
GPAM	AGT	FBN1	TRIM21
JUN	MT1	SCD	NPC1L1
COL13A1	BCL2	CYBA	CYGB
TSKU	VEGFA	INSR	FOXA1
LEPR	LPL	AFP	CA2
HNF4A	CCND1	CDKN2A	HSP90B1
MEFV	JUN	RBP4	GRN
FAM3A	GPAM	TTR	WTAP
XBP1P1	TIMP1	ACOX1	TSC22D4
MIR192	CYBB	ICAM1	LECT2
ERLIN1	APOE	HNF1A	ANGPTL2
INSIG2	BAX	MIR142	GSK3A
SERPINA12	SQSTM1	GAS5	TRPC4AP
NUCB2	EDN1	SOD1	CEBPB
MT1B	HNF4A	EGFR	HMGA1
NR1I3	S100A8	MIR146A	CCL3
TIMP1	VCAM1	NFE2L2	NRG1
ATP7B	PCNA	MET	ACOT12
ATF6	CDKN1A	VDR	TRIB3
IAH1	MAPK8	HLA-DQB1	APOE
CIDEB	ACLY	CDKN2B-AS1	BCL2
ARID4B	CAV1	MIR223	MFN2
ACADM	APOB	MIR429	STAT5A
GOT2	MAPK1	NR1H3	HCFC1
OCLN	AKT1	MIR125A	AHR
NAFLD1	DGAT2	LCAT	NFE2L2
CCR2	UCP2	ATG7	SH2B1
ABHD5	INSR	SERPINE1	TNFRSF1A
LIPA	CYP7A1	HSPB1	OSM
MOGAT2	MAPK3	MIR214	AGER
LPIN1	IGFBP3	PPARGC1A	AREG
PCK2	TLR4	MTHFR	MYC
MTOR	HSPA5	IRS1	VCP
G6PC	FABP4	MIR95	MMP1
LECT2	GOT1	VEGFA	CITED2
NPC1L1	LEPR	PON1	SLC39A4
IL18	DGAT1	CYP3A4	ZPR1
HMOX1	GSK3B	LIPC	HIC1
CMKLR1	ALPL	CFH	APPL2
LCA5L	MYC	JAG1	RPL3
SNRNP48	MTOR	LNCARSR	THBS1
ZNF780B	GSTM3	MIR187	RAB32
UQCRHL	LCN2	SOD2-OT1	GPAM
MIR379	NR0B2	MIR150	PPP2CA
SNORA20	DDIT4	IGF1	CDKN1A
FAM166B	BAD	CASP8	FPR2
SNORD3C	CXCL8	MT-TP	SLC27A2
SCAP	CYP3A11	LEPR	RPL23A
TM4SF5	SLC2A4	LOC126805688	SCAP
GCGR	CYP1A1	FABP3	MIR20B
ONECUT1	MKI67	HULC	ACTR2
NR1I2	GPX4	TF	SOAT2
STK11	CXCL1	SIRT1	ITLN1
ATG7	PRKAA1	NEAT1	MYO1C
SUCNR1	FN1	MIR148A	FAS
NRF1	CYCS	PVT1	SOD3
MIR122	SCD	ACACA	COPA
NCAN	CEBPA	SMAD4	SLC40A1
GCK	G6PC	DNAJB11	CD36
APOO	SERPINE1	FADS2	PRDX1
MAPK8	CCN2	CXCL8	FGB
SEPP1	FOXO1	RXRA	ITGA8
GATAD2A	PIK3R1	MPO	RUNX1
ACADL	NOX4	UCP2	GLP1R
ACOX2	CASP9	TM6SF2	CNR1
TFEB	TRP53	PRMT7	MPO
FFAR4	SMAD3	LRP6	VIM
CD68	PLIN2	CP	SPHK1
ATF4	CD68	RETN	GBP2
SHBG	ELOVL6	TLR2	ATM
ANGPTL4	CRP	TNFRSF1A	GREM1
INSIG1	IKBKB	TIMP1	ITGB3BP
ACOT9	CXCL2	IL1A	RGS5
ALB	SLC2A1	MIR143	CD59
SERPINE1	OCLN	XIST	CYP1A2
DPP4	PARP1	HP	CLU
FABP5P1	CYP4A14	UGT1A1	NR5A2
GIPR	HSPB1	MIR221	MXD3
ABCB11	TJP1	PTGS2	MIR96
PCSK9	EIF4EBP1	MAPK8	CEBPA
FADS1	LCAT	MMP9	TLR4
BCO2	SLC2A2	HMGCR	MIR17
NFE2L1	ACSL4	MTOR	TLR9
AKR1B10	TP53	TMX2-CTNND1	CRACR2A
ZNF624	APP	ALMS1	CYP2B6
LMF2	ADGRE1	SERPINA3	SLC25A12
TLCD1	ANGPTL4	MUC1	MALAT1
VSIG10L	ASNS	MLXIPL	GH1
RBMS3-AS3	SOCS3	SLC25A13	LCN2
ADGRE1	EIF2AK3	NLRP3	CDKN2A
PLIN3	LDHA	LITAF	CASP2
MIR21	GPX2	BRCA2	JUN
SLC27A4	NLRP3	MIR20A	SESN2
MYD88	CREB1	LINC-ROR	NADK2
SAA4	BCL2L1	TBP	GAS5
LGALS3BP	MLXIPL	MIR146B	SHC1
LBP	ATF3	MIR222	PLIN2
ANGPTL3	STAT1	LOC110806263	ALCAM
CISD2	TFRC	SMAD5-AS1	BAMBI
TXNIP	MMP9	PEX2	CHI3L1
SOD2	APOC3	ACADS	TCF4
XPO4	ENO1	ABCC2	YIPF6
ANIB2	TXNIP	PCSK9	SLC17A9
MGAT1	CDH1	IDH1	GC
LEPROT	PNPLA2	IGFBP1	EGF
LPL	S100A9	ESR1	DUSP14
RELA	ADIPOR2	HLA-DQA1	ABCC2
G0S2	ERN1	CERNA3	USP11
APOE	CCL3	BRCA1	PRKDC
WNK1	XDH	FGA	ACE2
ENHO	HIF1A	MIR195	MRC1
FADS2	ACAT1	MIR106B	MAVS
CYP27A1	THBS1	FGF21	GPT
PPP1R1A	TGFB3	COPA	SLC2A1
SLC51B	PKLR	CYP7A1	HMGCR
MAT1A	IRF7	GSTP1	GPC4
MAP1LC3A	MAPK9	FASLG	INS
DDIT3	COL3A1	MIR192	FLT1
SYT1	IRS2	CYP1A2	GSTM1
EHMT1	LDHB	PMS2	TNFSF11
FABP5	ACADL	TNFRSF11B	GPBAR1
NNMT	LIPE	HIF1A	MCM7
RNPEPL1	MAPK14	FABP12	NAT2
OR10J5	GCK	ATP2A2	FBXW7
LOC157273	PDGFRA	CAV1	OTUB1
LINC00925	RXRA	ALDH2	CTDNEP1
TLCD2	INHBB	AGT	IL1B
LOC100507053	FOSL1	SLC27A2	MAP3K11
LINC01468	CYBA	VCAM1	SLC17A5
KEAP1	PYCARD	XBP1	INSIG1
SLC2A2	ABCC3	SREBF2	CYBA
CYP7B1	CEBPB	SCARB1	SQSTM1
ACADS	ANXA2	MIR210	APOC3
IGHD1-14	IL2	DGAT2	MUC1
ACLY	CBS	MIR212	CDKN2B-AS1
ACTA2	LIPG	IL18	CXCL11
CD163	HMGCS1	CAT	DUSP26
PLIN4	RUNX2	GSTM1	AFP
KCTD17	ABCG2	NOS2	SLC2A8
SH2D2A	CASP1	NR1H2	CARD6
AQP9	MT2A	CCR6	HIGD1A
ACOT13	GSTA4	GCG	CCL20
2023-03-01	KDR	JUN	VWF
BLVRA	TGFB2	OTC	VTN
ACOX3	FOXM1	HAMP	BMP4
ABCG5	ITGB1	MIRLET7B	TNFAIP8L1
RIPK3	TIMP2	ENPP1	CCK
KLHL1	CTSD	HGF	CYP4A11
HMGCS2	TFAM	HOTTIP	GRIA3
TF	IGFBP1	GRN	CLTC
NOS2	DECR1	CCND1	COL13A1
THRSP	LIPC	ATM	EEF1A1
STEAP4	GADD45G	AHSG	MIR15B
BCO1	HSPA2	MYC	RLN2
C1QL3	EIF2S1	BCL2	RBP4
ABCA1	CASP8	RB1	TSPO
CLEC4F	CIDEC	ABHD5	SAP18
IL17A	GJA1	MEFV	FNDC5
HILPDA	BNIP3	MIR141	SRSF1
SPP1	DNMT1	PEX26	RIPK1
NR1H3	F2R	SOD2	CXCL9
AQP7	SREBF2	C3	PVT1
CHCHD6	VIM	IL1RN	ATP2A2
PDK4	KRT19	HSP90AA1	MMP9
AFP	NR1I2	MMP1	CXCR4
SLC25A48	SRC	LINC02605	EP300
A2MP1	ABCG1	TARDBP	BRCA1
PLCXD1	MAFF	STAT1	COL1A1
IGDCC4	TNFRSF11B	CYP1A1	GPR55
LINC01260	IL17A	DPP4	FAM174A
TMEM44	ACAT2	MIR181B1	CDK1
TDRD10	HGF	DSP	IL1F10
RFTN2	SP1	IL17A	TFAP2B
PSAPL1	FTH1	MIF	FETUB
RNF186	HMGCS2	KCNQ1OT1	IL23A
GDF15	ELF3	GFER	YTHDC2
UCP1	CEBPD	MIR18A	MAP2K4
NR5A2	MAP1LC3B	TSC1	ANXA2
KLB	RPS6	NFKB1	BGLAP
SLC25A47	SLC27A1	SMAD3	AXL
APOA5	MAPK11	PTPN11	PNPLA3
ACOT4	NR3C1	ELOVL6	IL10
ABCC2	STAR	BMP6	LGALS3
CYP2R1	TNFSF10	ACTA2	TARDBP
FOXA1	MDM2	IFNA1	E2F2
FTO	GPX3	ALPL	TSLP
CAT	ACSL1	SERPINC1	LPL
FUNDC2	ABCB11	TGFBR2	EXO1
MAP3K11	CCNA2	MIR199A1	TET1
ERN1	NR1I3	MIR182	SDF2L1
CASP3	MT2	MIR181A1	MYO1D
SERPINA1	CXCL5	MMP2	SAT1
LIPE	ATG5	MIR133B	RPTOR
GIP	ATP2A2	YAP1	NOS1
GOLM1	ACOX2	MSH6	ACACA
CCRL2	INSIG1	GHRL	OR10J5
SFRP5	RETN	F3	TNFRSF11B
PCIF1	ACHE	SLC27A4	SERPINA1
AACS	SOX9	SPP1	PRKAA1
SLC10A2	HBEGF	BDNF	SELE
ECHS1	PSRC1	PLAU	KLF6
HMGB1	COL1A2	MIR320A	THBD
MAP3K13	MAOA	IL6R	CLCN2
ULK1	CCL5	MIR25	SLC25A13
ABCG8	CTNNB1	EGF	SMPD1
ALDOB	EGR1	KEAP1	CWF19L1
KLHL8	CSF1	AIFM1	CPN1
SCARNA10	TNFAIP3	SNHG1	STAT3
PPARGC1B	SQLE	DRD4	CIDEA
PTPN1	CXCL10	GCKR	HSPA1A
TMBIM1	GLUL	FGF19	JAZF1
ANGPTL6	PCK2	MIR99A	CCRL2
ARG1	ATF4	PEMT	COL3A1
COX7C	ARG1	MIR483	MGAM
ACOT2	NDUFS1	MT-CYB	PEX2
UQCRQ	TH	TERC	CNR2
CXCL16	THRSP	LPA	CCR1
PYGO1	PIM1	CCAT1	AEBP1
CROT	MPO	SCARB2	EIF3L
APOA1	FADS1	ALDOB	FAM3A
KLF6	MMP7	MIR15B	ADIPOR2
REG3G	MFN2	RELA	TIMP2
PTEN	SLC27A2	THBD	PEG10
DCR	APOC2	SLC27A1	TFF3
TFAM	JUND	EIF2AK3	SLC27A5
CXCL1	SPARC	HNRNPA1	MIR216A
TNS1	ITGAM	CASP3	PMS2
GPR20	MMP3	MIR199B	RMRP
FAM160B2	CCNB1	MIR494	NDUFS1
ZNF445	CDKN1C	APOA5	CASP6
SNORD94	TPI1	FN1	UGT1A1
RGPD6	POR	PKLR	TLR1
RPARP-AS1	ACAA2	MIR215	IP6K1
ENPP2	CALR	CES1	PIN1
GPX1	CYP4B1	IFIH1	HSPA8
PRDX4	CST3	RUVBL1	FN1
SOAT2	BBC3	CTSD	CCAT1
SLC25A22	FOXA1	CDKN3	OSBPL3
MAP3K12	ADA	MIR125B1	MIR183
SOCS3	AQP7	CCL5	CDK4
THBS2	ALAD	CD4	CRAT
SLC45A2	FHL2	STK11	NAA15
OSER1	ESR1	MIR216A	GLO1
CYBB	SLC40A1	CYP2A6	SIRT7
CNR1	IFRD1	FFAR4	CXCR3
METTL7B	LGALS1	DANCR	HLA-DQA2
MAP1LC3B	RB1	GCK	STAR
PTK2B	CPT2	AGTR1	CYBB
IFNL3	CTH	MIR19A	SLC43A2
FXR1	CX3CL1	MIR205	GFER
PHF2	ID1	MIR186	CCL5
HMGCS1	NREP	SLC40A1	MAP3K7
LSM3	TIMP3	PGR-AS1	ELAVL1
NEAT1	CPT1B	SF3B1	LAP3
GPR119	KEAP1	MIR144	IDH1
CEACAM1	KLF4	AKR1D1	MIR27B
SIRT6	CCL7	IRS2	COLGALT1
ACAT2	MET	DDIT3	UBE3A
IL10	SIRT3	MIR191	SREBF1
SH3RF2	SLC5A1	TREM2	IL21
IL1B	NFIL3	CXCR4	P2RX7
CTGF	PKM	CEBPA	PLAUR
TRPC4AP	BUB1	TFR2	C1QTNF1
NADK2	SERPINE2	BAX	NRP1
GADD45B	PBK	ADIPOR2	NLRP3
DIDO1	TIPARP	ZFAS1	MTHFR
DCAF4L2	HADH	MIR96	DICER1
RUFY4	MMP13	NR1I2	CSF1
MIRLET7BHG	APOA4	KRT8	APOB
MIR20B	MSMO1	EPHX1	USP9X
ATG5	EHHADH	IL13	FCN2
RGN	MGLL	MLH1	BNIP3
CASP2	RAF1	MT-ND6	APOA5
IFNL4	STAT3	PPARD	SDC4
ATP6V1G1	HSP90AB1	SPINK1	PKNOX1
CEPT1	ECH1	CLU	DDX46
ACSL1	CCN1	ADH1C	HSP90AA1
LRAT	TNFRSF21	FLNA	WDR81
P2RX5	CDC20	MSH2	OGT
GSTM4	GCLM	RUNX1	SFRP5
PTX3	SELP	SELE	UGDH
DIO1	PSAT1	MIR23B	PLCB1
PCSK7	VNN1	MIR33B	LOXL2
LCN2	PGF	IFT172	SENP2
TLR9	SRXN1	CFI	SERPINB4
NDUFB9	CREBBP	MIRLET7G	KLHL8
NQO1	CASP4	RIPK1	SLC27A4
CXCL8	DUSP5	MIR9-1	ICAM1
GYS2	PDIA3	MIR148B	SIDT2
PRDM16	SOCS2	ERCC2	ALPI
FARP1	IL12B	PRKCD	NR1H4
NOX4	CD44	CHKB-CPT1B	OPRM1
SLC2A4	FST	SLC2A1	IL16
CETP	FGFR4	MIR98	SERPINE1
NEURL1B	ANXA3	LIPE	SLC13A5
ZDHHC6	GSS	FTL	MEG3
LRRC31	GFAP	KRT19	AUP1
ZDHHC12	PLA2G7	MIR29B1	P2RX4
POTEM	PRDX1	ADRB2	TLCD1
B4GALT1-AS1	ALAS2	SLC27A5	SEMA5A
TREM2	CYP2B10	TGFBR1	CD274
TJP1	HMGB1	MIRLET7A1	FGF23
COL1A2	SLC2A3	EIF2AK4	ADIPOQ
SLC13A5	CDKN1B	HNF1A-AS1	CD44
AEBP1	RPS6KB1	MIR34C	MEFV
TIMP2	TNFRSF10B	MIR224	NMBR
CPS1	ETS2	NAMPT	ECH1
ADH4	TOP2A	CDKN1A	ELANE
CES1	DBI	CCN2	DNAJC15
FABP2	ACOT1	TLR5	UFM1
TINAGL1	NRF1	PDGFRB	ADH5
SLCO1A2	HSPA1B	MIR152	SHBG
CRTC2	COL6A1	FGF23	AGT
TBK1	CXCL12	SHBG	MIR379
MYBPH	HADHB	TNFRSF1B	VMP1
CERS6	NUCB2	SHH	PHGDH
TCF4	EFNA1	MAPK14	XPO4
MGLL	HSPA8	C4A	MIRLET7E
CD14	PLAT	CXCL10	OLR1
MAP2K4	NPY	LCN2	NPY
NDUFA2	ALDH3A2	MIR149	ACLY
URI1	PAK1	MBOAT7	PPDPF
PIGN	DUSP1	FTH1	VEGFA
MRPL22	CTSS	ADA2	SENP3
RPS4Y2	PLD1	MYH9	MIR21
BMIQ7	GADD45A	HSPD1	TNFAIP3
SIRT4	TMSB10	CYP4A11	HLA-DQA1
CDH15	COL4A1	ADH1B	UCP2
METTL3	CYP8B1	HLA-C	PPARD
ADH7	FABP3	GSTT1	YBX1
ZNF318	TFF1	GSK3B	SCTR
SPHK2	DLD	MAP3K5	SOD1
FAF2	IER3	MIR335	SIRT5
ETNK1	NR4A1	FOS	APLN
MFN2	DUSP6	MT-ND3	SNHG6
GSTA1	CCL11	UGT1A9	MLKL
GFER	BMP2	ASS1	HADHA
CYP39A1	NUPR1	CTSB	TFEB
CEP192	WSB1	COL3A1	CXCR6
STAT3	MGP	MIAT	POMC
GSDMD	FOXA2	MYD88	CPT1A
CXCL2	BCL2L11	CYP2B6	HNRNPU
PPP1R3C	FOXO3	MIR301A	DNASE1
VMP1	ADIPOR1	HSPA4	MAP3K5
PM20D1	SLC22A5	SELP	CCR9
GFRAL	CSF1R	GCLC	PKLR
NFE2	CYP3A4	HJV	MAPK9
IRGM	ALDH9A1	IGFBP3	SLC25A22
MAP3K7	EGF	RAB4B-EGLN2	FABP3
GPX4	CDK6	CASC2	TGFBR1
CWF19L1	HSP90AA1	HBA1	SMAD4
SF3B5	PLK1	TNFAIP3	PSG1
ACAD11	GLI1	ALPP	ITPR2
ZMAT2	HSPE1	CD14	RPL30
RNF217	KRT8	SLC10A1	RNF5
MTURN	GSTA2	RAF1	TRIM67
FAM174A	NR1H2	ELANE	FFAR4
UFSP1	IGF1R	CLCNKB	GRM5
FFAR1	EGFR	MIR30C1	AZGP1
LUM	CYP1B1	ACSL3	CX3CL1
LPCAT3	STK11	MIR128-2	HIF1A
ALOX12	TMSB4X	TNFSF11	ACTB
FOXA2	CYP7B1	BGLAP	MIR107
DUSP28	NCF2	CHEK2	TCF7L2
ZBTB38	BRCA1	NAT2	MLXIPL
CXCL10	GRB2	MIR130B	UBR2
XPR1	VDR	SFTA3	MYL2
PRKCE	CCND2	TLR3	CYP3A4
IP6K1	BCL3	ATF4	S100A9
FAM3B	RGS2	HSPA5	MIR132
BNIP3	ACADS	HLA-DPB1	GLT8D2
TRIM31	NDRG1	NPPB	DYSF
PON1	LPIN1	FLT1	PLEKHO1
CPT1B	SCP2	POMC	RPS4Y2
SYCE1L	EPHX2	CYP1B1	MSH6
C1QTNF3	ROCK1	CCL3	LAMP3
HKDC1	PLSCR1	AQP7	PPM1K
HELZ2	PROM1	TH	GCK
CFD	ENPP2	MIR486-1	TERC
WISP1	GLRX	CD44	LRRK2
SESN2	ABCC4	PPIG	CEL
SMAD3	TXNRD1	DNMT1	IMMT
PPP1R37	INSIG2	CPS1	BMP6
NDUFV3	LGALS3	IGF1R	GDF2
ZC3H3	BDNF	MIR511	MIR210
ZFYVE21	TF	CEBPB	WNT5A
PPDPF	GAS6	MIR493HG	CTNNB1
PNPLA7	NUSAP1	ENSG00000276919	CCND1
MIR216A	TKT	BMP2	IL13
PCAT29	HAMP	EPHX2	PLA2G1B
GPR78	MME	CNR1	CTLA4
DNAJC15	VDAC1	TCF7L2	PHF2
MFN1	NEDD9	KRT7	TMBIM6
PPP1R3E	ITGAV	IFNA2	NFE2L1
ZSWIM3	HSDL2	VIM	HSP90AB1
PPP1R36	SCD2	LGALS3	RB1
ABCC3	ASS1	APOA2	STK11
TRIM42	CHAC1	SLC30A10	AHSG
CXXC1	IGF2	FAS-AS1	PTPRU
ABCG1	ABCG8	BTNL2	NOD2
ACSL4	PEBP1	SNHG6	HTR2A
ACTA1	PDGFB	UGT1A7	APC
ZCCHC9	ACTA1	PSMB8	SUCNR1
PPP1R27	CDKN2C	CHUK	PZP
PPP1R35	CDK1	CDK4	BMP8B
FGFR4	PPP1R3C	PLA2G4A	PTEN
SLC25A13	FABP7	MIR361	EIF3B
APLN	A2M	THBS1	PHLPP2
MGAT2	JAK1	HMGB1	SLC23A2
CSRNP2	MVD	PLIN2	TRIM31
PPP1R32	ACSL5	HOXA11-AS	STEAP3
TMEM225	LUM	CYP17A1	ABCA1
SMPD1	E2F8	NEU1	CFH
IL22	SFN	SMARCA4	OGG1
KLF10	PLIN4	PC	HDAC9
TFR2	ALDH6A1	TET2	PIK3R3
FKBP15	CENPE	TCF4	MTOR
DDX31	MCM4	TLR9	TXNRD2
IGFBP7	BECN1	GH1	TNFRSF4
FOXA3	SLC3A2	CASR	RAF1
HIGD1A	FADS2	HEIH	CCR2
FAM3D	BIRC3	SMAD7	ATG5
MIR34A	CASP7	SVIL	SLC38A8
WWTR1	GK	IL1R1	LIPA
PPP1R14D	PRKAA2	CEACAM5	VSIG4
PPP1R21	BMAL1	UGT1A6	TRIB1
COL3A1	FBXO32	MDM2	DROSHA
SETMAR	APEX1	ANGPTL3	ANGPT2
CTDNEP1	CKB	FARSA	ROCK1
ZNF622	HPGD	PARP1	PPARA
A2M	PTPN1	EPRS1	NPEPPS
CES3	ENO3	ICOSLG	DDIT3
PPP1R26	CYP26A1	LOX	HSPA5
CSRNP3	MCM2	SLC6A3	MICB
ELFN2	CYP4A10	SERPINF1	SLC30A10
EHHADH	SDHB	AGER	PPIF
GPATCH2	AHNAK	NR5A2	USF1
PPP1R3F	PHLDA3	S100A9	DEPTOR
TMEM132C	PER2	DNMT3A	IFNA1
PPP1R3G	ACADVL	MST1	HLA-DQB2
APOA4	COL6A3	AGPAT2	TLL1
FAS	LAMB3	NPY	ALDOB
MKRN1	GPD1	EP300	CYP46A1
AKT1	CHUK	CREB1	ONECUT2
PPP1R3D	S100A6	GDF15	GPR39
PPP1R16A	APAF1	GNMT	RNF6
ATG4B	EPCAM	MIR124-2	PDGFC
USP32	G6PC1	TIMP2	PNPLA2
USP10	CASP12	BCYRN1	ERCC2
DZIP3	GYS1	MIR26A2	PSMB9
YLPM1	LGALS3BP	PSMB9	MMP2
SPOCD1	ME1	CCR2	SIRT6
APOC4	CDC25C	MIR24-2	CD38
CH25H	LHB	RPS27A	GRB2
ATF3	JUNB	CXCR3	TFR2
TLR2	FGF2	CD163	PPARGC1A
TSKS	DNMT3A	ERN1	FST
PPP1R42	HSD11B1	UGT1A4	LDLR
CRLS1	CYB5R3	MIR373	PSMB8
ECH1	ITPR3	GPX1	MAS1
SH3BP5	F3	CERNA2	RUVBL2
ANKRD28	ANXA5	SCT	RPL27
PPP1R1C	IL33	TNFSF10	FOXO1
VWA8	ADAMTS2	HSD11B1	HSD17B13
ARMCX3	ACOT2	EIF4G1	AMPH
PSMG3-AS1	NFKBIB	XDH	SLC23A1
IKBIP	SLC16A3	DGAT1	LINC01554
LINC00240	DHCR7	ATP1A1	ALOX12
LINC00649	ABCB1	NGF	RB1CC1
UQCRB	BGLAP	PALB2	ABHD5
PPP1R14B	SPHK1	CHIT1	TSKU
SH2D4A	HSPD1	SNORD15A	MDM2
PCK1	FMO1	MIR24-1	ZHX2
GPR32	TPM1	ABCB7	TXNRD1
FGD5	COTL1	AKR1A1	SLC3A2
PPP1R3A	DST	NDUFS1	HCG18
MLXIP	MSN	SKIC2	HBB
GRXCR1	CALM1	CCR1	OTC
LOXL2	DERL3	MIR30B	SNX8
ALDH2	CCNB2	CHI3L1	FNDC3B
PHACTR4	LBH	APOA1-AS	APOA4
TSC22D4	PHGDH	SP1	ALB
SOCS2	SMAD2	ACACB	TIMP4
KIAA0430	BID	PRKAA2	FABP2
SCGB1D1	FDPS	HK1	CHCHD2
SIK1	HSP90B1	EZH2	MMP13
NLRC4	HSD3B1	UGT1A8	AKR1B10
SPHK1	ODC1	NRG1	BMPR1A
WBP11	AQP3	NR1I3	MAPK14
PPP1R14C	ABCG5	GHR	MAP3K8
SLC10A1	ENC1	GDF2	PTX3
PPP1R15B	GGT1	MIR103A2	TLR3
IL32	CDKN2A	ANGPT2	CASP3
NR2C2	SPP1	GSR	SP1
FOXO3	ACSL3	CYP46A1	RPS15A
MRC1	FECH	MIR193A	SRD5A3-AS1
VLDLR	FRZB	RMRP	SLC2A4
PHACTR3	PTGS1	EIF2AK2	NOS3
MYO16	GLUD1	CD274	FGL1
PPP1R18	FGFR1	STEAP4	TGFBR2
ELFN1	PDX1	NQO1	PEMT
CXCR1	SLC13A5	SDCCAG8	GSDMD
ESM1	ALDOA	FOXO1	IGF2BP1
IGLJ3	GAPDH	IL21	ITPR3
MRPL27	SLCO1A1	SERPINA6	HSPB1
RGPD5	SULT2A1	MYL2	PALLD
EHBP1L1	HAO2	IL6ST	BIRC5
CAMKK2	PECR	UCP1	GHR
CXCR6	MMP12	MIRLET7A3	ALDH2
TMEM132D	IRF3	EIF2B4	SRSF6
CERS2	TNFRSF1A	SLC2A4	NELFE
DEGS1	ID3	FGFR4	HYOU1
YTHDC2	NTRK2	CCL20	LINC01260
IGFBP1	ADAMTS1	UCP3	GHRL
HP	SOD3	LINC00261	IRF3
WDR81	E2F1	HSPA1A	CRP
CYR61	PON1	CCL11	NR1I3
TGFB1	CIDEA	MIR22HG	USP4
CNR2	PLTP	MMP13	ZFP36
GPR84	STMN1	HSPA6	TNF
ARFGEF3	TGFBR2	POR	NEDD4L
CHI3L1	ABCC1	KL	IL1A
THRB	ALOX5AP	CASP9	SELP
TOX4	HSPH1	EMSLR	KRT8
CYP1A2	COL5A1	TXN	PTGS2
UBD	CRAT	SLC6A4	ADH1C
MIR33A	ID2	CSF1	DNMT3A
ASCL4	CDKN2B	ENSG00000277577	TNFRSF19
YIPF6	HSD17B4	FTO	SLC19A1
MPHOSPH10	PDGFA	CDH4	APOF
GDF2	PDGFRB	NPC1L1	LUM
GABPB1	H19	PCBP2-OT1	SEC16A
NOM1	PRKCZ	TRA-TGC7-1	DYNLL1
SPX	RBP4	TRA-TGC5-1	TMEM97
CD1D	SDHA	GC	PLIN5
LAMP1	SLC25A20	IRF1	IL1RN
GSTA2	AFP	ADIPOR1	ADIPOR1
CASC1	IL1R2	FGB	GLS
CNST	COX2	PRL	CAT
ITLN1	PRDX6	MIR124-1	MIRLET7A2
GHR	ATP7B	OGG1	FGF21
CAMSAP3	OPA1	GLS	HNRNPA1
SLC40A1	SLC1A5	AHR	CFD
MAP4K5	LTBP1	DYSF	SLC30A9
PPP1R9A	ATP1B1	ABCG1	SLC6A4
C1QTNF1	DNMT3B	DKK1	EPHA2
PRKRIR	TK1	CCEPR	HIF3A
IGKV3D-25	FCER1G	TLR1	UBQLN4
ACSM5	RAMP1	MUTYH	LMBRD1
ILDR2	CROT	SNHG20	ACOX1
COX6C	GRB10	DNASE1	TLR6
UFC1	GSTA3	ACSM2B	GPI
PPP1R7	MCM6	NR2F1-AS1	RPS27A
PPP1R17	BTG2	JPX	LINC00649
FST	COX1	CEL	PPARG
SNRPD2	ERBB3	XK	PPIG
CAMK1D	ULK1	SFRP4	YY1
AFM	SLC7A11	ANXA11	SMAD7
GPT2	HSPG2	ACE2	CHUK
FDFT1	AIF1	CRAT	SULT2A1
CCDC8	P4HB	CCK	CYP2E1
STK17B	SCARA3	MMP7	PER2
REPIN1	RTN4	BCAP31	TBP
AMOTL2	NPM1	ADAR	TP53BP1
AHR	ITPR1	SHC1	CCNC
AKAP11	RCAN2	IFNL3	ACADS
PPP1R16B	NTS	SOST	PLIN1
MS	PPARGC1B	TGM2	GLUD1
FFAR2	TTR	MIRLET7A2	MYD88
DMGDH	IHH	PRKAA1	LRP6
CD2BP2	ACSS1	ITPR3	SERPINH1
CHCHD3	CCPG1	APOA4	UCP1
SP6	HSPA1A	ENO1	TET2
NDUFA3	MYD88	GLUD1	HNRNPM
CPNE6	AKT2	GOLM1	ELOVL6
GLMP	INHBA	SDC1	EPHX1
CCDC112	NFATC1	SLC13A5	SCARB2
BP3	SLC22A7	LEPQTL1	THBS2
POTEF	P4HA1	SOAT2	MSH2
FAM3C	CDK2	UGT1A10	HFE
S1PR2	NOTCH1	PRKCQ	PRKAB1
CYP3A4	DSC2	MIR181D	BCAT1
COX4I1	ETFA	BID	TMSB4X
ATP5B	ACAD11	COA8	PRKCA
SLC2A5	ACO2	MIR363	RPS6KB1
PPP1R12B	HBB	BIRC5	SLC18A1
PCDH11X	CXCR4	PLTP	FARP1
VPS54	IFI44	RARRES2	ATF6B
ACAT1	PECAM1	LNCBRM	DDX5
GSDMA	EZR	LMBRD1	AQP9
GPR12	GSN	CYLD	LEP
SERPINF1	LRG1	PRKAB1	A2M
BCAT1	HMGA2	CYP4F2	PXDN
UFM1	SLC17A8	HDAC9	IRS1
LMTK3	IGFBP5	ACTB	SAMM50
FRZB	UGT1A1	NOS1	TLCD2
COLGALT2	SUSD2	STING1	ENHO
TCEA1P2	AKAP12	IRF3	HCAR2
SLC27A1	ATF6	CXCL9	IL18
UBA5	BDH1	DICER1	IGFBP2
PHRF1	ECI1	UGT1A3	CUL3
GHRL	PRSS23	ALOX12	KAT5
MIR27B	CENPA	MIR92A1	PARVB
POSTN	EIF2A	IRGM	ATG3
CCL3	SLC8A1	MIR423	TRIM47
AATK	AR	POLR1C	STK24
LMTK2	EGR3	MIR211	EIF2AK2
CP	BRCA2	IL18BP	SLC10A1
TMED10	CD53	DRD2	MIR34A
ACAA2	EIF4E	LRPPRC	IL25
GLI2	GHRL	IAH1	GDF11
MYO1D	IGFBP2	MAOA	MIR155
AQP10	ISG15	PTPN1	CEP192
TBL1Y	NR1D1	CDK1	CETP
SLC25A1	SLC25A10	BMP4	MAP3K4
SAV1	SELE	ALDH9A1	LIPC
GPRC6A	OGG1	GRB2	ALMS1
AIM2	G0S2	WNT5A	SERPINB3
RIPK1	SELENOP	LINC00665	HMGB1
MAT2A	DIO2	EPAS1	ESM1
GCLC	S100G	CCL4	BID
LIPC	TLN1	MERTK	CD4
RAB30	CRELD2	SPTAN1	IRF1
MRPL40	WNT5A	NR0B2	DUSP22
UGT2A3	PTGES	VTN	ANGPTL3
PLA2G12B	FMO5	CYP2J2	TRAF3
MIRLET7A2	HSPA4L	ADRB3	NEAT1
SAA1	BEX4	SULT2A1	PRKCD
PPAT	HDAC1	GPBAR1	FTL
ZFYVE16	SLC51B	PLIN1	SEC14L3
TRIM8	AGPAT2	MATR3	EFNA1
HCC	DNAJC10	MIR331	IL34
HFE2	SLC25A13	NOX4	LRPPRC
CYP2B6	NPPB	IFNAR1	ZBTB7A
CSMD1	PLAUR	HTR2A	CASP7
RTL1	CDH2	HDAC1	SCARB1
HADH	ABCC5	HSPA8	PTBP1
MBTPS1	RRM2	A2M	CPT2
AKT2	ESR2	BMPR1A	VDR
ACADVL	C1QB	PRKCA	ACE
LPPR4	FBLN1	ABCC3	SH3RF2
SIGLEC7	TRAF6	PRDX1	RTN4
SRSF10	ADHFE1	PEPD	FASLG
HYDIN	ARRDC2	SPARC	CD163
UBL5	CHN2	GCGR	ERP29
HBP1	KDELR3	PLAUR	TTR
ZNF638	FABP5	PPM1K	CD5L
FGFBP3	RAD51	PRSS1	IRGM
ORC5	CLDN4	MICA	SDC1
ITGAX	UHRF1	CLCNKA	MIR191
PPP1R15A	SLC10A1	PRDX5	HNF4A
WNK2	MAP3K5	SI	IBTK
BECN1	SLC7A7	ERLIN1	SIRT3
WDR26	ARHGAP22	POSTN	AKT1
DECR1	HRAS	RNU4ATAC	F3
SERPINB3	IDI1	CPOX	MIR188
RRP1B	NPHS1	IGFBP2	AR
LY6D	THBS2	MIR101-1	CDH5
SEC31A	H2AX	IARS1	GSTT1
SULT1C4	ACADSB	TMPRSS6	APP
NOC2L	AMIGO2	FBXW7	TNIP3
RPL26	CSRP3	RPS6KB1	NSMCE2
SLC22A17	SLC10A2	LPIN1	GSS
SUGP1	PITPNC1	FMO3	MAPK12
KRT8	AQP9	CHCHD2	WNT3A
PSMB3	PFKP	SERPINH1	SLC50A1
TSPAN6	UCP1	TRAF6	STK3
ZNF267	CYP27A1	CES2	MSR1
IGKV2D-40	LY6E	IL17RA	IRS2
TMEM135	EEF1A1	BLVRA	SIK2
IP6K3	AGTR1A	HMGCS2	MDH2
DGKK	CCNF	STAT5A	SREBF2
RHBDL3	GPER1	TRE-TTC3-1	ENPP2
IL17D	CCNG2	IL1RAPL2	TIMP1
SFI1	ZFP36	AREG	PDK4
SYTL2	GPI	HMGA1	NNMT
ANKRD42	KIF22	IL33	OLFM2
ARNTL	CDO1	MYB	CD14
TLL1	RHOB	CD59	IL19
PPP1R13B	COL5A2	C11orf65	HMOX1
MST1	GLB1	ELAVL1	TSC1
PPP1R12C	GADD45B	CA2	POSTN
MSR1	GSTM5	MIR379	CYP4F2
HSP90B1	PDK1	CYP4F3	SH3BP5
AHCYL1	CFB	ARPC1B	MAP2K7
VSIG4	AKR1A1	NRP1	ARPC1B
STK26	CYP26B1	STAR	NR0B2
NUPR1	HMGA1	EGR1	KRT19
BNIP3L	MIOX	GOT2	TP53
ALDH4A1	PTPRU	TPM1	GTF2I
CPNE1	THBD	MIR326	CPS1
HCFC1	DCLK1	OSM	CFLAR
HCAR1	NUDT7	IL19	ACACB
MSTN	TRPM4	P4HB	IFIH1
CLDN7	USP2	TLR6	NCAN
PTPRO	AGER	ALAD	HAMP
SLC2A8	GH1	PWAR1	LPIN1
PSMA1	DACT2	DBH	GPX1
SESN3	HSPA12A	THBS2	REPIN1
BHMT	PHLDA1	SIRT6	CYP1B1
CADM1	GPC1	YY1	DHCR24
SLCO1B1	MPST	ENPP2	FGL2
NLRP6	ACSS2	KLF6	FASN
NR4A1	BMP7	SERPINA7	NR1H3
SLC37A1	HK1	ANGPTL8	PTPN11
LRP6	ARG2	GPI	ATF3
C8G	EPHX1	POLR3A	DPP4
RPS27L	GHR	E2F1	LBP
ACAD10	NT5E	APPL1	ADAMTS9
TRIM4	GRHL1	GPX4	LITAF
TTC39B	ARHGEF2	SERPINF2	AOC3
PRMT3	SNCA	SLC19A1	SUGP1
IRF2BP2	HNRNPA1	LBP	PRDX5
SLC13A1	JPT1	TKT	TXNDC5
HSD11B1	AK4	MIR103A1	C1QTNF9
OPN3	NCOR1	NRG3	CCL2
PREX2	PMP22	MICB	S100A11
VCAM1	ELOVL5	AOC3	SLC25A47
NADK	GPAT3	CD55	PTPRD
TGM2	LAMA5	P2RX7	RORA
CD5L	GLS	SIRT3	UGT1A9
ACSL5	LY6D	GRK2	ARRDC3
EGFR	SLCO2B1	ADK	EDA
TNFRSF11B	TNFRSF12A	PIN1	GNMT
SOD1	GBP2	PKM	WBP2
NCOR1	SOX4	DHCR24	UBXN1
SGMS2	CTSB	LTBP3	DKK1
LCAT	COL14A1	TXNRD2	ADH1B
PLEKHO1	EEF1G	ACLY	SYVN1
S100A11	ENDOD1	TAP2	P4HB
ATP5I	RAD51AP1	UGT1A5	TXN
PAPLN	HSPA9	LECT2	ACTA2
ZNF300	ATF2	FGL1	KLF10
MIR146B	CD74	MIR381	MIR186
SSRP1	KIF20A	ATF6	SNAI2
PCDH7	SGK1	HLA-DPA1	BAX
SLC13A2	C1S	HSP90B1	CP
PPP1R10	TUBB6	DYNC2I2	XDH
SLC44A1	AURKB	DLEU2	TMC4
SPZ1	DNM1L	MIR20B	SOD2
PKM	CENPF	RDH5	AGPAT1
MPRIP	CTSK	CRH	SERPINA12
CERS4	HMGB2	WASHC5	CDK8
APOF	STAT5B	ROCK1	LRRC8A
ENO3	G6PD	TRC-GCA24-1	CYP1A1
FAM126A	CHCHD10	HCCAT5	KDM4B
AGPAT6	PIK3CA	MIR299	DBH
ECI1	SMOX	LINC01772	HP
GNA15	APLN	MIR519D	GOT2
NDUFB10	PGM3	SERPINB3	PDGFRB
LPGAT1	HADHA	NDUFA13	APOA2
SDF2L1	TGFBI	TFF3	IFNAR1
ATP6V1D	ABI3BP	IL11	HNRNPK
FBXW5	COPE	STUB1	TLR5
AGPAT4	FASLG	TSPO	CMKLR1
COLGALT1	CCL4	MYH14	ZFAS1
FAM172A	UBD	ERLIN2	SERPINA4
CAMSAP1	CDC42	EEF1A1	SMOC2
TRA2B	ASB13	SNAI2	DGCR8
COX4I2	ITGA6	TFEB	GSR
UQCRH	CYP2C29	TSLP	TMBIM1
ELL	ID4	SLC39A8	OLFM4
SH3GLB1	CAVIN3	PPIB	FMO3
F11R	AURKA	OLR1	SMARCA4
EIF2S2	BEX2	TRIM21	ABCB11
PSMB7	DISP2	CNR2	IGFBP3
ABHD6	ERBB2	DPM1	NLRC3
PDGFC	PMAIP1	ANXA2	EIF6
GPR27	NRP1	TPM3	GPNMB
HAPLN4	MAP2K3	TAP1	SLC39A14
UBC	SLC25A4	MIR615	ABCG1
C3	EMP2	FUT2	PON1
RAPGEF1	KLF6	CD68	ZNF318
TFB1M	NCOA4	XRCC6	IGFBP7
CCR5	TSPAN8	ATP5F1A	SIRT4
TRIB3	ASPH	APEX1	GALR1
PER2	CARHSP1	TRIB1	FADS2
RPGRIP1L	MTHFD1	GPAM	CYP4F3
MLKL	PFKFB4	PHB1	ESRRG
PTPRE	MOGAT1	SLC25A10	TH
COL4A3BP	MAP2K6	RPLP0	ZC3H12A
SLC51A	ALDH18A1	PLCB1	ABCC3
NMRK1	ANXA1	TPM2	SCD
CHST9	AREG	COLGALT1	PPIB
MYADM	MAP3K6	MRPS7	UGT1A6
PRAP1	BZW1	CNTNAP2	UBD
DNAAF1	CD52	MAP3K7	KEAP1
MALRD1	HBA1	IL23A	MST1
YAP1	MIR34A	TTTY10	HNRNPC
MC4R	PYCR1	SNHG16	HNF1A
KIF18A	FDFT1	RPS6KA3	SNHG20
METRNL	RNASE4	PALLD	ELK1
SLC10A5	PINK1	EPHA2	NUCB2
FMO1	BHMT	MIR129-1	NQO1
JAZF1	BHLHE40	CD38	IFNG
MB21D1	HSD3B5	FDFT1	RETN
COQ9	HILPDA	MIR590	ZNF300
NCF1	NID1	CLCN2	ADH1A
PNLIP	ABCD3	ACER3	PRMT3
MEG3	ALDOB	CFLAR	WWTR1
SLC2A12	GSTT2	MIR501	HLA-DRB1
TBL1X	PLPP3	TXNIP	FABP4
IQGAP2	BAK1	PTX3	CANX
POLDIP2	ARRDC3	RTN4	AIM2
PPP3CA	SHC1	UBD	HSD11B1
USF1	C4B	XRCC3	LMNA
PLG	DUSP2	VTRNA1-1	TRIM59
RIMBP2	ITGA5	CUL3	BIRC3
DGKI	KRT18	LINC01554	ZNF638
EIF3L	EFHD2	CACNA2D1	GOT1
LSM8	MYO1F	ATG5	CES2
TMEM88	CP	NSMCE2	KL
BDH1	EMP1	FCN2	AGTRAP
SOCS1	KIF23	SAMM50	YWHAZ
UCP3	LITAF	USF1	TPT1
ALDH1B1	MCM7	MAPK9	ATG7
ALOX15	SLC16A1	SLC25A1	LRP5
CXCL14	TGFBR1	CIDEC	BMP2
SLC47A1	LOX	SLC38A8	ESR1
NOS3	PTK2	NNMT	RAMP3
LY96	RRBP1	GSK3A	FGFR4
FADS3	MGMT	GLP1R	NTS
SMAD7	BIRC5	HDAC8	CHIT1
AUP1	ERO1B	DRD3	RPS24
ZFPL1	DMBT1	ENSG00000275307	CD68
KLC2	PHLDB2	ENSG00000276965	FTO
HORMAD2	UBE2C	YWHAQ	DEFA1
MIR204	MXD1	HHIP	TRIM28
TPH1	ABHD2	MIR135A1	CYP17A1
UQCRC2	IGFBP4	SOD3	LOX
IL34	PFKFB3	PDK4	CASP9
DUSP12	SART1	FNDC5	PNPLA7
S1PR3	PCSK9	RUNX3	NFKB1
CLDN1	COMTD1	ACSM2A	RSPO3
MLYCD	SERPINA6	HNRNPK	EPAS1
ERBB2	PRNP	UBE2D1	CYP8B1
SIRT2	CCDC92	CYP8B1	AKR1A1
PYGL	CREB3L3	TP53BP1	PCSK7
SUV39H2	SAA2	YBX1	SIK1
ABCB4	TRAP1	MRC1	SCARF1
PON3	IFIT1	RPL5	COBLL1
MORF4L1	CYP3A23-3A1	BBS5	SPINK1
NDUFS6	IRAK1	DAXX	BDNF-AS
PFDN6	HAVCR1	SCAP	IFNA2
OSBPL9	TSC22D1	CTRC	BDNF
ACOT12	MAP2K1	STEAP3	HSPA4
RASGEF1B	BCHE	AQP9	MTTP
SIRT5	WEE1	CASP2	CXCL8
METTL14	ERCC6L	IL16	CPB2
LPAL2	MRPL20	DOCK7	STEAP4
CASC5	AGTR2	NTS	CTSS
CSE	IFIH1	ZPR1	PFKFB3
RPS17	OLR1	MDH2	SFRP4
ELOVL1	RACGAP1	RORA	AGTR1
FMO3	CREB3L2	ONECUT2	ADRB2
DLK1	EPSTI1	LPCAT3	CTSD
OLR1	CCNE1	TLX1NB	SERPINF2
ATIC	PRKCB	EYA1	ATF4
SH2B1	COL18A1	STOX1	FAF2
APPL1	KLF5	NCOA3	PHLPP1
AGPAT9	MARCKS	PHGDH	SMURF1
OCM2	MEP1A	LOC126806252	RARRES2
PPP2R3B	ATG12	AZGP1	CFI
PLD5	GDA	UBQLN4	FABP1
GPT	MYH10	PRKDC	GSTK1
MRPL41	TDO2	GOT1	ADK
SLC13A4	TOP1	JAZF1	TRAF1
CCL5	ECI2	MGAM	ENPP1
CEL	SLC25A1	SPEN	YAP1
KIAA1429	TERT	BIRC3	MIF
ZC3H12A	ITGB3	RIPK3	FUNDC2
APP	TUBB2A	MIR188	TM6SF2
EIF2AK3	ABCB1B	NLRC4	TM4SF5
RBX1	PSTPIP1	IGF2BP2	HBA1
STAU1	PARP12	PLA2G1B	RPS17
PPM1B	PLEK	DLG5	NOS2
KDM6B	TAGLN	CANX	MET
TFB2M	DNAJC3	MAVS	RUNX3
LRRC8D	LIFR	YWHAE	C1QTNF3
ALDH1L2	TLR3	TRB	USP14
SLC16A13	OSGIN1	ADAMTSL2	ORM1
NUDT7	FLT1	PRPF8	HSPD1
TPPP3	HK2	CPB2	SLC9A9
GGPS1	NOS1	NDUFB3	IL6R
HYOU1	CD86	MYH2	NEU1
TEAD2	KPNA2	CCN1	NRG4
CHCHD2	TFAP2A	GRIA3	SHH
SAA2	OAT	DDB1	GCGR
C1QTNF9	CFLAR	GNAI2	SOST
CDCA2	IDH2	FST	PCSK9
PRDX1	CORO1A	HLA-DRA	GSK3B
UQCR10	HSPA1L	MIR124-3	GCLC
PKMP2	RPS6KA3	TRAF3	CCL11
AGPAT1	SLC2A5	KAT5	BRCA2
GPC3	TPD52L1	VARS1	MIR222
CCL20	NPDC1	AXL	TREM2
NDUFS1	ALOX5	ARNT	HSP90AA2P
CACUL1	TRPV6	PARVB	CEACAM5
UGCG	PGK1	RB1CC1	AKR1D1
GSTM2	MTHFD2	NADK2	DDX17
SNHG6	ACKR3	LGALS3BP	CXCL10
KCNA6	CYGB	APOC4-APOC2	CELSR2
S100A9	ESPL1	DDX3X	LCAT
PRRT2	SPINK1	CLRN1	CRTC1
CA1	C3	OPRM1	MLH1
HMGA1	KYNU	TAGLN	LYPLAL1
PHF1	SULT1C2	CX3CL1	NLRC4
DGKQ	SYNPO	GTF2I	RXRA
ZBED1	CHEK1	HSPA9	OSMR
KCNV1	REEP3	PPT2	USP10
NDUFB11	SNAI1	ADH5	LIPE
GNPNAT1	PLAU	NCAN	GATAD2A
ALPK2	ALDH7A1	DRD1	TAP1
CYP2B7P	SESN1	SYNGAP1	MERTK
IFNG	NDUFS4	WNT3A	NUPR1
E2F8	CYP24A1	RHBDF2	TMPRSS6
ATG3	TMPRSS2	HLA-DRB5	GRHL2
PIK3R5	CYP2C39	IGHG1	LEPR
FAIM	AXIN2	FOXA1	LGALS3BP
BMP8B	ADM	ADAMTS9	AATF
CYP2A	ATG7	COMMD1	G0S2
VAV3	CYP11A1	SNRNP200	AGXT2
EVI2B	PLA2G12B	GREM1	ATAD3A
PDIA5	COL6A2	APLN	IL6
COBLL1	EPB41L1	PDGFA	PRKAA2
SMPDL3B	NID2	RPS10	INSIG2
QPCTL	VTN	IRF2BP2	LATS2
AGPAT3	PDCD4	TRAP1	STX17
PNO1	PGD	TRIM28	PALB2
TRIM47	TMTC2	PYCARD	TUBA8
FOXI3	UCHL1	SLC3A2	RPL5
LRP5	FKBP5	TYSND1	IGF1R
ACSBG1	ISYNA1	BPTF	CAV1
HCAR2	PROC	ADRB1	DGAT2
CYP26A1	MAP1B	CDKAL1	IL6ST
CS	PGAM1	RARS1	ABCB4
POLD3	GATA3	GAL	RELA
PDIA3	TGFBR3	SIRT2	XBP1
XDH	TNNC1	SLC39A14	EIF2AK4
GPR183	SACS	GPC4	BSCL2
GPC4	SH3BGRL3	INS-IGF2	SOCS2
MOGAT3	ADORA2A	CDH5	INSR
AZGP1	ITGB2	NFKBIL1	EIF4A2
SLC22A7	S100B	CASC8	CAMKK2
COX5B	ANKRD1	MLKL	IL11
RPL36AL	GTSE1	ACOT12	SPARC
ZBTB33	HYOU1	HLA-DMA	SERPINC1
CLUH	MTHFD1L	TRAPPC9	NR1I2
FAM19A5	SLC7A2	EDA	APOA1
RBM25	BCL6	CCR9	DDX3X
ARV1	ASF1B	XRCC5	NOTCH1
PRKCSH	FLNB	SELENOP	CES1
ZFYVE1	C8G	HS3ST1	STK17B
PPIF	PYY	NEDD4L	A2MP1
ALDH1A1	THRAP3	GFPT1	PRSS1
AMFR	NUAK1	OGT	HMGCS2
IAPP	HSD11B2	EIF6	PCOLCE
MUC1	TGFA	TMPO	PPP3CA
IL2	BUB1B	PCAT2	LOXL1
GAS5	ITGB8	NAT1	FTH1
COX6A2	PDHA1	SOCS2	DGAT1
GPR31	PYGB	ENSG00000277469	F2
AKR7A3	PER3	GSS	CCL4
TRAPPC11	NCAPH	KHK	PSMD2
APOL3	ALDH1A2	SERPINA12	DMGDH
OLFM2	COX6B1	MARK3	TGFB1
ANKLE1	IFIT3	AKR1B10	IGFBP5
KRT25	PHB2	SLC34A2	VIL1
P4HA1	RAMP2	NUP85	NAMPT
MBOAT4	VCL	SH2B1	CFL1
TOLLIP	GSDME	GPNMB	GCKR
IGKV2D-26	NEB	PLIN5	TERT
TCF3	CPE	ENSG00000276609	IL17RA
RAB26	KRT5	SLAMF1	ERLIN1
NDUFAF1	ACE2	CCL19	KRT7
TAOK3	RARA	SLX1A-SULT1A3	SIRT1
ZDHHC7	TNC	VIL1	TLR2
PRDM10	ABAT	ENSG00000277553	HGF
KCTD13	MRC1	ENSG00000278708	TP53BP2
HSPA12A	MX1	MIR663A	PLAU
TMEM41B	NME1	KLF4	TGM2
IL17RA	SKP2	MIR7-1	MIR7-3HG
AKAP9	SULT1A1	CASP6	PKD2
CHKB	B2M	MIR503	CMIP
FAM168B	CDKN3	TNC	NPPB
NR0B1	PRDX2	PDXK	ARNT
NDUFA9	GDF10	HCFC1	CASP8
H2AFY	SRPX	ALCAM	APLNR
IP6K2	CAMK2D	YBX3	JAG1
MIR17	CBARP	MAP3K11	HLA-DQB1
NOX1	GLO1	AGPAT1	LEPROT
SETD2	TAP1	PPP2CA	SLC27A1
ATG12	DCN	LINC01725	DRD2
CSRNP1	FSHB	ENSG00000258081	CIDEC
TNIP3	CYB5B	SLC4A4	CISD2
MYCT1	ETV4	KLB	FBN1
CMBL	IL7R	SFRP5	MOGAT2
WNT5A	SORT1	CXCR5	EIF2AK3
CTSD	UCP3	CD82	TAGLN
KCNK10	EGLN3	HNMT	TNC
ACHE	INHBE	CASC19	DNMT1
SST	NR1D2	MFGE8	NLRP2
GPS2	UGDH	MYO18A	IAH1
ACER3	VCAN	ADH1A	ATF6
ATP5C1	EEF2	LOXL2	VCAM1
ATP5F1	KLF9	RPS15	MIR146B
NSMAF	CTSL	CYGB	HMMR
UBXN1	RHBDF1	RPS24	PKM
PDP2	SPRR1A	H4C16	GCG
CRELD2	ANPEP	ENSG00000245768	LPCAT3
CARD6	CKM	BNIP3	GPT2
BGLAP	GLDC	ENSG00000253288	HKDC1
CYP1A1	IFI27	PPIF	CXCL16
KRT7	PPP2CA	FCRL3	CYP2J2
DEFA5	BCAM	ENSG00000232995	TRIM8
RPS27	ERP27	BIRC2	PEPD
CYP4F2	PRR15	COQ5	GPLD1
EIF2AK4	DTL	SYVN1	SNRPD2
LATS2	FZD7	HLA-DQA2	AQP7
IFI30	DPEP1	LINC00504	CREB3L1
NFATC4	GDF15	KCNMA1	SLC10A7
S1PR4	GPX8	SIRT4	LMAN1
MIF	TSPO	MIR545	SUMO1
SPRED1	CFD	BBC3	CXCL13
SIDT2	RGS16	CAD	SLC22A2
ZDHHC3	FUS	LINC02882	ALDOC
MRPS11	PSMB8	ENSG00000230490	SELL
VPS33A	PTCH1	IMMT	PPIL1
EPO	PRSS8	KIF11	ZDHHC6
SLC7A14	NFKBIZ	MIR302A	CTDSP2
SULT2B1	ARMCX3	GPLD1	HDAC7
CYBA	KITL	SCTR	EIF1
SFPQ	ATP2B1	DDAH2	GDF10
THBS1	CLGN	ENSG00000235450	COQ9
LRPPRC	IL17RB	LOC101927560	PTP4A2
COL6A3	LAMP1	RNU6-1	ERBB2IP
SGMS1	LRP4	KRTCAP3	FSIP1
OSMR	POSTN	CXCL11	FUT4
SIK2	CRYM	FUNDC2	NCR2
EXTL2	MERTK	MIR208B	XCR1
EHBP1	CCL6	MK280073-058	ACOT2
NCOA5	OGDH	IL27	CMA1
TUBB6	DIO1	RNU6-2	TAB2
SLC25A34	SLC38A2	RNU6-9	FAM161A
DYRK1B	TPM4	ATP5F1E	CPD
NLRP4	TYMS	CSNK2B	CD177
TCF7L2	UNG	PSMD9	RAB5A
YWHAG	ACAA1	KMT2C	LRP1B
WWC1	APOA5	IGFBP5	DAND5
GPX7	CYP3A13	PZP	B2M
DLG3	GPR155	ITLN1	SQLE
COX7B	LGR5	TAMM41	GYPA
RPS28	PNPLA8	LINC01258	SNCA
PSMF1	PRKD3	AUP1	ESRRB
OSGIN1	PTPRM	ARF4-AS1	PROS1
UQCC1	COL7A1	LINC02955	OSTN
LY6G6D	GAD1	LINC02895	MALL
CGNL1	GART	ENSG00000250519	MBD2
KRAS	STARD4	ENSG00000251216	ZFYVE9
SIGIRR	RAC1	lnc-IQCM-2	LMNB1
CES2	FHL1	lnc-HMGXB4-8	FAM19A5
HNRNPU	ISG20	MK280073-001	PFKFB2
DNAH8	XRCC5	lnc-LRP5L-15	LCLAT1
TAGLN2	STT3B	MK280073-002	ALOX5AP
STX17	CD80	MK280073-003	CYSLTR1
CTSW	KIF11	MK280073-004	ZNF624
DTD1	PDIA6	MK280073-005	ENPEP
KLC3	MYLK	MK280073-006	RTCA
BBS12	LSS	MT-TA	COMP
PAK3	NR4A2	MK280073-022	ABCC5
FCER1G	ARPC1B	MK280073-023	MTHFD1L
CEBPA	BCAR1	MK280073-008	PSMD10
ANO5	DBN1	MK280073-013	HRH1
SHH	GLIPR1	MK280073-020	BHLHE40
PLAGL1	PPM1D	MK280073-007	HDAC11
ADAMTS6	RBL1	MK280073-018	GPR84
NR1I4	SLC27A5	MK280073-009	PLG
ELOVL7	SLC34A2	MK280073-010	ADAM8
MIR188	PTPN11	MK280073-011	SAA4
KLK3	CAPN2	MK280073-012	MGAT3
FAP	CCDC88A	MK280073-014	KLC2
GCLM	FABP6	MK280073-015	VMA21
PHLPP2	HBA-A1	MK280073-016	TOMM40
SLC13A3	LEF1	MK280073-017	C4BPA
CYP3A	PPP1R15A	MK280073-019	SLC13A3
COL19A1	GSTM2	MK280073-021	RSF1
ETFB	ATP1A1	MK280073-024	SLC45A1
NDUFA10	EIF5	RNU6-7	AOX1
TUBA8	HBP1	RNU6-8	CYR61
NUDT9	MAP3K8	RNU6-1-001	FABP9
GIMAP4	MT3	RNU6-1-002	PHKB
LCLAT1	PAPSS2	RNU6-1-003	APOC1
TRIM67	MAPT	RNU6-1-004	ARID1A
HES6	CYP2B9	HIC1	UQCRH
PRPF40A	DENR	LOC110806262	SDHA
MALAT1	NEK7	CHRM3	FZR1
PRL	SH3BGRL2	GLO1	ERBB4
NEDD8	CYP4A12A	TNFRSF4	SLC6A2
SLC5A11	PLLP	MK280073-025	DMRT1
PHKB	S100A14	MK280073-027	HSPB6
RAB24	SAT1	MK280073-028	MSN
PPM1K	SERPINB1A	MK280073-030	RGS16
NLRP10	STEAP2	MK280073-037	RTL1
MMP9	IL6ST	MK280073-040	NFATC4
TXN	MAF	MK280073-044	CACNA1E
HADHB	CNN1	MK280073-046	ZC3H3
CYP4A11	EIF4B	MK280073-026	UGT2B15
RSPO3	FGA	MK280073-029	CLK2
DLG2	CD34	MK280073-031	URI1
RPS6KB1	KMO	MK280073-032	SLC9C1
ZHX2	RPS6KA2	MK280073-033	RAB14
EIF6	BCAT1	MK280073-034	CXCR2
MIR22	HNRNPA2B1	MK280073-035	CD40
RNF6	NDRG2	MK280073-036	GDI1
TUBG1	ALAS1	MK280073-038	SCD5
HCG18	APOC1	MK280073-039	SLC47A1
LITAF	DEPTOR	MK280073-041	ABCB1
IGFBP2	PTGER3	MK280073-042	CDH17
CREG1	RSRP1	MK280073-043	PPP1R42
MRC2	CLYBL	MK280073-045	DLG4
RHBDF2	TNFRSF11A	MIR372	STC1
LAP3	CRY1	INSIG1	YY1AP1
CLCN7	DUSP10	DELEC1	SPON1
FBLN5	TREH	PRSS2	LDHA
CTRL	LRP1	DDX39B	FGF4
PKMYT1	MFGE8	SNORD44	UOX
CUL3	RYR1	NCL	PLD5
COX6A1	MGST1	SNTA1	MCAM
SNX8	SDC1	PTPRD	GRHL3
ECHDC1	TSC22D3	ITPR2	PFKM
KLF16	COX7A2	CLTC	SGMS1
MIEF2	GHITM	CPN1	PPT1
TNFAIP8L1	MBD2	SPINK5	MR1
SDK1	CEL	NPEPPS	F8
LGALS9	IGF2R	CITED2	ACHE
SAR1B	PKMYT1	UBE3A	SERPIND1
NLRX1	CD63	CLDN2	PPP1R3A
MAPK9	DNAJB6	FAT1	RPL36AL
TXK	HSD17B2	MIR873	KLK15
ARCN1	GATA4	MK280073-049	RAP2B
COPD	MDH1	MK280073-052	GLMP
GFAP	SRD5A1	MK280073-055	NDUFV3
PEG10	ACOT7	MK280073-059	FOSL2
SLC25A25	CCN5	MK280073-060	EPPK1
KRT23	CYP39A1	MK280073-063	LEAP2
PLA2G12A	ORM2	MK280073-083	SLU7
ELOVL2	TCF7	MK280073-047	NUDT11
SOX3	HSPB7	MK280073-051	PYGL
TTPA	HNMT	MK280073-053	NOD1
EIF2A	PGM1	MK280073-056	DSCAM
TREM1	HAL	MK280073-057	AKAP1
FABP6	IL1R1	MK280073-071	PSORS1C1
ITPR1	LY96	MK280073-072	SLC1A1
PLA2G7	SLCO1A4	MK280073-073	BAZ2A
FABP3	CTSC	MK280073-075	EPM2A
ACADSB	EP300	MK280073-079	BEX1
PHLDA3	APC	MK280073-081	PKMYT1
RHOF	COX4I1	MK280073-082	WRN
CCNL2	ECHS1	MK280073-089	DZIP3
SLC38A10	GOT2	MK280073-048	AKT1S1
NDUFS2	RPSA	MK280073-050	TSPAN6
F2	VASP	MK280073-054	SHARPIN
JAK2	CYP2R1	MK280073-061	UGP2
NCF2	GFPT1	MK280073-062	QRSL1
NONO	PRPF4B	MK280073-064	SHC4
SMURF1	RGS10	MK280073-065	CCL15
CMA1	RARB	MK280073-066	PPP1R14C
GSTT1	GATA2	MK280073-068	MAP4K4
CCL25	NFE2L1	MK280073-069	PPA1
BCL2	CLCA1	MK280073-070	HAS1
COX6B1	ELOVL7	MK280073-074	ADAMTS5
PRKAR1B	NUP153	MK280073-076	HEYL
TMEM70	SORL1	MK280073-077	SLC22A9
ISM1	CYP3A2	MK280073-078	NPC1
PPP1R14A	FSTL1	MK280073-080	RASSF1
TRAF1	LOXL1	MK280073-084	SGPP1
EDAR	CFL1	MK280073-085	CBR1
SYVN1	HSPB8	MK280073-086	RAB2A
PLA2G6	CXADR	MK280073-087	CYP39A1
NANOS2	DDIT4L	MK280073-088	RBM15
IL6R	PLA1A	MK280073-067	FADS1
MUL1	TYROBP	MYH10	DKK2
SACS	SLC1A3	SLC25A12	ASPRV1
BRAF	COMT	PPP3CA	CYP2C19
DUSP7	PRLR	SLC9A9	CLEC4E
APPL2	LASP1	PEG10	LRRC8D
WDR12	SLC6A8	PRPF3	APOC4
FBXO31	SRSF7	COL13A1	SLC7A3
SLC25A26	ACOT9	CFD	SLC35D2
FSIP1	SHROOM4	HBS1L	OBP2A
VMA21	EDNRA	TRAF1	ZNF24
TPSP1	PLA2G4A	LCN1	MICU1
IGHM	APCS	MK280073-093	ESRRA
PIK3R2	CD163	MK280073-090	SUV39H2
CTSS	GGH	MK280073-091	CST3
RGS16	KCTD12	MK280073-092	DHX16
SLC25A33	PCDH7	MK280073-103	CD99
POMC	SLC7A8	MK280073-106	SRD5A2
MPO	TNIP1	MK280073-094	IL27RA
SAP18	PHB1	MK280073-095	MTHFD1
RGL1	SAA1	MK280073-096	ALDH6A1
OSBPL3	MAP3K1	MK280073-097	PGAM1
PIK3R3	PLCG1	MK280073-098	CACNA1H
SGPP1	CDC6	MK280073-101	CYP2B7P
DUSP5	MAPK4	MK280073-102	CREBBP
GPLD1	FAM13A	MK280073-104	NELFCD
NCOA4	GAS1	MK280073-105	COX7B
SYCP2	BGN	MK280073-107	HNF4G
CISH	ACTG1	MK280073-108	EXOSC3
EIF2S1	GRIN1	MK280073-109	UGT2A3
HIF1A	YWHAZ	MK280073-110	PRMT1
STAR	NCOA2	MK280073-111	GRM1
PSMD12	CADPS2	MK280073-099	ACOT9
UBA6	HP	MK280073-100	PDE4D
AGXT2	ITIH3	MK280073-206	UBE2K
KDM7A	SLC27A4	MK280073-205	SPATA2
BHLHE23	VEGFB	MK280073-301	RPS4Y1
TFE3	KIF15	MK280073-476	PTGIR
GSR	RBM3	USP1	ACAA2
GLS2	SMC4	USP7	ARID2
GOLT1A	STAT2	APOF	CARD16
CASP8	SULF2	SIRT5	MYOCD
ALDH1A3	ACAA1B	CCNC	EFEMP1
RPTOR	CMTM6	IFNL4	COL4A2
PINK1	HEYL	HNRNPH1	UBASH3B
SPTLC2	MTMR4	CDK8	DYRK3
CDS2	SCAF11	TMEM94	PFAS
ADAMTSL2	SETD7	JCAD	MKNK2
SDCCAG8	COL2A1	RPL27	SCGB1A1
WBP2	CXCL14	AMPH	GYS2
CNNM4	DLGAP5	MK280073-609	CBR3
FAM161A	RSAD2	MOGAT2	IGFBP6
APITD1	DDX5	ECH1	ASPG
AGTR1	IFITM3	VPS37D	SRD5A1
SMAD2	HACL1	SLC1A3	SLC37A2
CYP51A1	KRT23	C12orf43	RPL34
DYRK3	MASP1	MK280073-120	ACVR1
USP16	NFATC2	MK280073-197	SYTL2
TP53TG1	SIAH2	MK280073-202	NTF3
EPPK1	AJUBA	MK280073-346	IGHG3
SLC10A7	LRRN1	MK280073-501	FABP6
STARD4	RALGDS	MK280073-521	MKI67
MIR132	ACAA1A	MK280073-121	SNORD3C
INHBE	APOA2	MK280073-164	TAS2R13
PCDHA6	CD24	MK280073-175	RPS27L
TNFAIP3	MAP2K4	MK280073-199	PITRM1
ESRRA	FADD	MK280073-203	GHRHR
CPN1	NCOA7	MK280073-216	VPS72
GOLT1B	SUCLG2	MK280073-273	CD47
KDM4B	ADH1	MK280073-296	PPP1R1A
ZNF24	MAT1A	MK280073-300	CLDN1
LPXN	MYBL2	MK280073-334	FASTK
TMED2	HPCAL1	MK280073-351	LMF2
SLC35D2	IGFALS	MK280073-353	ACTA1
ALG6	MAD2L1	MK280073-460	MT1A
SNHG20	MKNK2	MK280073-461	POLD3
SPTA1	PLG	MK280073-475	RAB18
PITX3	TNFRSF9	MK280073-493	PHB
IRX3	GALNT14	MK280073-510	ARCN1
IGFBP3	IL12A	MK280073-513	INO80
AOC3	ADORA1	MK280073-522	EPHB2
ASTN1	ALDOC	MK280073-524	HAVCR2
DUSP14	IGDCC4	MK280073-527	RGPD6
APOL2	CSRP2	MK280073-571	SOX2
ALDH3A1	HNRNPK	MK280073-115	SCO1
HRG	TCF7L2	MK280073-116	SPHK2
TAS2R13	ASRGL1	MK280073-117	PCDHA6
FGF2	COX7C	MK280073-119	CD1C
FASLG	GPRC5C	MK280073-123	AVP
ATOX1	NDUFA5	MK280073-125	E2F8
PRM3	BACE1	MK280073-140	RBFOX3
DIANPH	SLC6A9	MK280073-149	S100P
CPN2	MIF	MK280073-150	GK
NDUFB6	DAG1	MK280073-153	PSMA3
ITGB3BP	HOPX	MK280073-154	NOM1
GPX8	LTBP2	MK280073-168	ASCC3
MIR183	CLIC4	MK280073-174	ACAT1
ACO1	EIF5A	MK280073-176	LCT
RBP1	CES1	MK280073-179	KLF16
ZNF645	ERCC1	MK280073-180	MARK1
VEGFB	GPNMB	MK280073-182	SMARCB1
PLCL1	RBP1	MK280073-183	PPAP2A
MIR186	MTMR11	MK280073-185	AGPAT3
TNRC6B	CRABP1	MK280073-190	ADORA2A
ADRB3	FOXO4	MK280073-194	LAG3
TICAM1	CLDN15	MK280073-207	TMEM44
TXNRD3	MAML1	MK280073-208	MRE11A
NCOA1	SLC5A9	MK280073-221	PARP14
CXCL6	RPL17	MK280073-233	IP6K3
PSMA4	TIMELESS	MK280073-243	MAP2K6
RPL23A	ADORA2B	MK280073-247	FURIN
PSORS1C1	DCXR	MK280073-258	TCEA1P2
SLC10A6	SDF2L1	MK280073-280	PPP1R3B
SLC25A19	SERPINH1	MK280073-283	FGFR2
CAV1	IL1RL1	MK280073-295	IL22
MANF	SLC18A2	MK280073-302	ALDH1B1
SULF2	SUCLG1	MK280073-313	TBX1
UNC5B	C1R	MK280073-345	CCL4L1
CYP2W1	CAPG	MK280073-349	CSMD1
CRTAM	E2F2	MK280073-352	RETNLB
ATP10A	RIPK3	MK280073-354	CXXC5
PRICKLE2	TGIF1	MK280073-355	PTCH1
RALBP1	AKNA	MK280073-357	MIR197
CHIA	BEX1	MK280073-359	TBL1Y
FBP1	CLCN5	MK280073-364	GAB2
ASPRV1	EDNRB	MK280073-384	ANXA5
ERN2	HES1	MK280073-389	MIR185
SLC10A3	LHFPL4	MK280073-396	CD34
AMPH	NGF	MK280073-397	SLCO4A1
SPARCL1	CCNG1	MK280073-414	PRKCSH
RSL24D1	LMNA	MK280073-434	HLA-F
MIR222	MIB1	MK280073-445	MEN1
CTH	SLC22A17	MK280073-453	RARA
RNLS	SLC7A5	MK280073-455	CARM1
OBP2A	VWF	MK280073-456	SS18
LMBRD1	TLR2	MK280073-464	MGLL
APOPT1	CAR3	MK280073-465	GPR37
UGT1A1	ANKRD12	MK280073-466	COPS5
SLC31A2	DHRS9	MK280073-467	PCF11
HEPH	FBLN2	MK280073-468	SGCA
DEPTOR	NDRG4	MK280073-470	CMPK1
SMPD2	SLC38A1	MK280073-473	AMH
AP1M2	CXCL9	MK280073-486	HK2
MTHFR	ANGPTL2	MK280073-487	MDK
ITGAM	GALNT3	MK280073-490	PRTN3
MAP3K8	GLA	MK280073-495	LGALS9
RPL31	RASL11B	MK280073-496	CRYZ
ALDH16A1	PPP1R16B	MK280073-499	TAS1R1
FGL2	ROCK2	MK280073-500	ADCY6
IDH3A	TXN1	MK280073-512	CMBL
RRAGA	ABCC9	MK280073-515	RAB30
DGKH	ADCY7	MK280073-516	FMO2
PLAT	CRIP2	MK280073-519	MSTN
MIR107	DKK3	MK280073-523	VCL
ASAH1	FABP2	MK280073-525	MOGAT1
PRKX	SLCO1B2	MK280073-530	CENPV
GDE1	FBP1	MK280073-531	RGS6
ARRDC3	PDIA4	MK280073-532	NEDD9
FITM2	AOX1	MK280073-533	SMPDL3B
VIMP	CDK4	MK280073-538	ETV5
PCDHA@	ACAD9	MK280073-540	PGAM4
DNAJB9	CYC1	MK280073-543	PPP1R35
RAB18	PDP1	MK280073-544	ITGB3
CERK	TMEM158	MK280073-551	CEPT1
RPL5	TNFSF15	MK280073-554	ETNK1
PCDHA4	EIF2AK2	MK280073-556	TTPA
CENPE	PPL	MK280073-557	IRAK4
FGF4	SMAD4	MK280073-558	TBC1D9
MAP1B	MCM5	MK280073-559	FDPS
MT1M	NDUFA13	MK280073-561	NUSAP1
AIMP2	NLRP12	MK280073-564	ZNF645
LAMC3	RCBTB2	MK280073-574	SPOCD1
GLIS2	ENDOG	MK280073-578	IL11RA
CCR1	ENTPD5	MK280073-585	TOP1
MCHR1	FUBP1	MK280073-586	MPST
APOM	G3BP1	MK280073-590	SRPK1
ESRRB	PPIF	MK280073-592	NMNAT1
PPIG	GCG	MK280073-593	CYP2D6
RASAL2	ARHGAP5	MK280073-596	STX8
NLN	CPNE8	MK280073-597	ROCK2
PDLIM2	KIF14	MK280073-112	HES1
PPP1R11	MRPS6	MK280073-113	NCOR2
TXNRD1	RAPH1	MK280073-114	ISM1
STK4	SLCO3A1	MK280073-118	TM4SF4
LMNA	CDC25B	MK280073-122	F2RL1
SLC45A1	RIPK1	MK280073-124	TNXB
IDH2	TPM3	MK280073-126	BIRC7
SCP2	TUBA1A	MK280073-127	AQP2
SPP2	FOXQ1	MK280073-128	RHBDF1
IPO8	INPP5D	MK280073-131	NCAM1
DNAJC13	PDXK	MK280073-132	AWAT1
A1CF	CLDN1	MK280073-133	CCR3
ESRP2	ABCB1A	MK280073-134	PTPN2
PITPNM3	PC	MK280073-135	SLC3A1
REN	SERPINF1	MK280073-136	SORBS2
STK24	SOCS1	MK280073-137	SH2D2A
ADH1B	DAPK1	MK280073-138	IGSF9
TGFB1I1	CDC27	MK280073-139	KCTD13
EDA2R	COX15	MK280073-141	SLC38A9
UQCRFS1	HKDC1	MK280073-142	POLR1A
CERS1	SULT1C1	MK280073-143	TMPRSS4
CD4	COQ8A	MK280073-144	ACADVL
BDNF	MBNL1	MK280073-145	MIR17HG
PLA2G2D	OSBPL3	MK280073-146	TRIM63
UBQLN4	SMPDL3A	MK280073-147	SIGLEC1
TBL1XR1	TM4SF4	MK280073-148	TOR2A
PYY	ANXA4	MK280073-151	TRPC1
KMT2B	GMNN	MK280073-152	SLC44A5
CDH1	NPPA	MK280073-155	TRHDE
PIN1	SFRP1	MK280073-156	ITGB2
SLC22A4	SLC19A1	MK280073-157	SPDYA
SPAG4	AKR1B1	MK280073-158	SLC37A1
SGK2	HSD3B2	MK280073-159	E2F7
PIK3IP1	ADCY2	MK280073-160	APOBEC3F
MKL1	BMP2K	MK280073-161	CA12
CDKN1A	PANX1	MK280073-162	TOR1A
PARK2	ST3GAL2	MK280073-163	TRPV1
HIST1H1C	VIL1	MK280073-165	SLCO1C1
HNF4G	ACY1	MK280073-169	SLC22A5
IFT140	HPD	MK280073-170	FAM3C
ARPC1B	PARP9	MK280073-171	GPIHBP1
EDA	PRKAR2A	MK280073-172	SIAH2
KDM5B	EIF2S2	MK280073-173	F13A1
GOT1	GNB1	MK280073-177	DUSP3
SULT2A1	MANF	MK280073-178	ADCYAP1
ADCY8	MLKL	MK280073-181	TLR10
KIF20A	NCAPD2	MK280073-184	RAB6A
CLINT1	TGFB1I1	MK280073-186	CHD2
BBC3	TNFAIP2	MK280073-187	CELA3B
CIDEA	FGG	MK280073-188	TRAPPC11
FASTK	PTTG1	MK280073-189	PRC1
IGSF9	PRSS36	MK280073-191	TTC39B
YTHDC1	SDC4	MK280073-192	CDR1
SQLE	GNGT2	MK280073-193	CPEB4
CXCL9	IRF1	MK280073-195	MYDGF
ENPP1	PSEN1	MK280073-196	TARBP2
DKK1	CEP55	MK280073-198	NCOA1
ATL1	PFN1	MK280073-200	MCM4
BAAT	YWHAG	MK280073-201	SLC24A1
DUSP9	CYP2S1	MK280073-204	PTPN6
DHRS3	LGR4	MK280073-209	SEC14L2
BAZ2A	PIGA	MK280073-210	MC3R
SPG20	PTPRN	MK280073-211	POTEM
IGKV4-1	RPS3A	MK280073-212	DGKA
KCNU1	SLC25A30	MK280073-213	ATP6AP2
ACSF3	CDR2	MK280073-214	HAO2
SLC16A9	CPZ	MK280073-215	TCL1B
ADH1A	ESPN	MK280073-217	NBL1
PTPRD	NDUFS3	MK280073-218	NCK1
HSD17B6	TNKS1BP1	MK280073-219	GPC3
PTPN9	CSF3	MK280073-220	ASTN1
UBR2	ENO2	MK280073-222	TMEM135
S100A16	MT1A	MK280073-224	UBE2V1
TMEM26	CFH	MK280073-225	POLD1
JAG1	CLU	MK280073-226	PYGO1
DHODH	EFNB2	MK280073-227	TMEM132D
MAP3K3	LMCD1	MK280073-228	IFNAR2
LAMP2	OSMR	MK280073-229	ITGAE
TOMM20	FOSL2	MK280073-230	CPN2
BAMBI	PANK1	MK280073-231	STMN2
TWF1	RABGAP1L	MK280073-232	MAP2K3
SLC17A9	RIOK3	MK280073-234	CH25H
SPDYA	MUC1	MK280073-235	PTGER3
MIR210	RRAD	MK280073-236	CXCL14
MB	WNT4	MK280073-237	ECHDC1
SMPD3	BMP4	MK280073-238	GNAI3
SLCO2B1	FGFR3	MK280073-239	SOX4
NEK2	FXYD3	MK280073-240	FCGR2B
CXCR2	PFKFB2	MK280073-241	RFWD2
GLB1	RNF13	MK280073-242	SP6
RAD51AP1	ATAD2	MK280073-244	PLCG1
ZNF274	CACYBP	MK280073-245	SLC16A7
SLC38A8	HHEX	MK280073-246	TAGLN2
AS3MT	NAP1L1	MK280073-248	HTR2C
AKAP1	PSMB10	MK280073-249	UBE2I
TUBB2A	ACTB	MK280073-250	SLC25A5
ANXA2	FOSB	MK280073-251	CYP21A2
PRDX6	DAXX	MK280073-252	ALDH4A1
CLK2	DFFB	MK280073-253	PTHLH
TAF9	GPCPD1	MK280073-255	ABO
SEC16A	NAT8	MK280073-257	COX17
DERL2	RUNX1T1	MK280073-259	COL4A3
AGTRAP	SAA3	MK280073-260	MYO16
MAPK15	TCEA3	MK280073-261	LRRC31
NR1D1	TENM3	MK280073-262	NR2E1
TFRC	ARHGDIA	MK280073-264	PRH2
ELAVL1	FMO2	MK280073-265	PGLYRP2
TP53BP2	MAMDC2	MK280073-266	SLC22A1
CSF2	SLC9A3	MK280073-267	CCNL2
NCKAP1L	TMT1A	MK280073-268	SIM1
HNRNPH3	ACO1	MK280073-269	EIF2S3
ALDH8A1	ECT2	MK280073-270	FKBP10
MERTK	MVP	MK280073-271	VEGFC
SLC39A14	NCOA1	MK280073-272	NAA50
POLDIP3	FTCD	MK280073-274	CACUL1
MCM7	LAPTM5	MK280073-275	ORAI1
DUOX2	PCSK5	MK280073-276	ITPR1
APOC2	PLIN1	MK280073-277	MRC2
NDUFB8	CYP2C9	MK280073-278	PPP1R16A
AKR1D1	PA2G4	MK280073-279	RBX1
TM4SF4	PTPRD	MK280073-281	TIE1
PCF11	RAB31	MK280073-282	PARP2
ATAD3A	SYP	MK280073-284	SLC4A7
HMCN1	TEK	MK280073-285	QPCT
PARP10	TRAF2	MK280073-286	RAB7B
CITED2	CYP2B1	MK280073-287	PLOD3
HDAC6	HPX	MK280073-288	GPHA2
H3F3AP6	ITGA4	MK280073-289	MCL1
TCEAL1	P2RX7	MK280073-290	EHBP1
ELANE	PLA2G2A	MK280073-291	ADCY10
GSTM5	RGCC	MK280073-292	CTGF
RPS23	CASP6	MK280073-293	LPAR2
NREP	C1QTNF6	MK280073-294	RAB11B
SSU72	CAPZB	MK280073-297	TBL1X
P4HB	PCBP1	MK280073-298	DFFA
TMEM43	ERRFI1	MK280073-299	ALOX15B
YY1	FGL1	MK280073-303	DDIT4
GRM7	LPCAT1	MK280073-304	PTGDS
NANOS3	PRKCQ	MK280073-305	INPP4B
KLF9	SOX18	MK280073-306	GPR183
HIF3A	TBC1D4	MK280073-307	TFDP1
MBD2	GAL	MK280073-308	GTPBP4
TH	TMPO	MK280073-309	HNRNPDL
IRF3	ZEB2	MK280073-310	MUL1
KCNJ15	CTNNA1	MK280073-311	SLC12A1
TNFRSF19	KLF15	MK280073-312	CYP27A1
SLC38A9	MAP2K2	MK280073-314	XPO1
KIT	NAMPT	MK280073-315	CXCL12
DUSP4	NIBAN1	MK280073-316	ABCB10
CYP27B1	NR2F1	MK280073-317	FAR1
SPINK4	PGRMC1	MK280073-318	ALDH1A1
ADH6	SLC4A4	MK280073-319	TNFRSF10B
RPL35A	UBE2T	MK280073-320	PPAP2B
ING5	MBP	MK280073-321	ACAD10
PSRC1	DUSP4	MK280073-322	KHSRP
SLC38A6	MGST3	MK280073-323	LOXL3
GREM1	PLOD2	MK280073-324	COX5B
ELOVL5	MX2	MK280073-325	CYP2C8
TWIST2	PLEC	MK280073-326	JAK1
ALDH1A2	ABHD5	MK280073-328	DDX58
HNRNPM	APRT	MK280073-329	COL6A3
PCYT2	CELA1	MK280073-330	HPX
RPL27	CTPS2	MK280073-331	PLB1
TMEM97	IER5L	MK280073-332	COL5A1
LRRN3	IQGAP3	MK280073-333	MIEF2
ASXL2	NDUFB2	MK280073-335	KHDRBS1
DUSP16	RANBP2	MK280073-336	PSEN1
CERS5	SYT7	MK280073-337	RBP1
NBL1	WNT10B	MK280073-338	TREX1
SLC43A1	CPNE7	MK280073-339	E2F3
MAP4K4	NEK4	MK280073-340	DPYSL3
SLCO1C1	GJB1	MK280073-341	GLS2
RAB11B	CSTB	MK280073-342	PPP1R27
UFL1	FAT1	MK280073-343	UBC
ABCB10	PTMA	MK280073-344	GOLT1A
SRSF3	ZFP36L1	MK280073-347	PPP1R14A
CNPY2	MMP8	MK280073-348	MITF
TSC2	MPEG1	MK280073-350	SLC33A1
TUBA1B	TIMM9	MK280073-356	COX6C
GINS2	ALCAM	MK280073-358	S1PR2
NPC1	ITGA2	MK280073-360	PIK3R5
MAVS	PROS1	MK280073-361	MTRR
DHCR24	PDE4B	MK280073-362	BHMT
PSMD2	CLEC4D	MK280073-363	INSRR
PPP2R1B	PRSS1	MK280073-365	PCDH7
ZPR1	UGT1A6	MK280073-366	IFT140
ACOT7	CYP4A1	MK280073-367	DNMT3B
ANO3	GPT2	MK280073-368	RYR1
MXD3	PAH	MK280073-369	ACOT7
TFF3	PIK3R3	MK280073-370	SLC38A4
SLC25A5	CSRP1	MK280073-371	FGFR3
MAS1	MAT2A	MK280073-372	BBS1
HSPB6	TAT	MK280073-373	ZCCHC9
BACH1	THY1	MK280073-374	RARB
LAPTM5	AK2	MK280073-375	CNOT6
MAP3K6	COX5B	MK280073-376	FXN
SLC30A9	JAG1	MK280073-377	DNAAF1
MAT2B	SESN3	MK280073-378	GABBR1
SPNS2	EIF4EBP2	MK280073-379	PROX1
OSTN	SGK3	MK280073-380	MOGS
S100A8	THRA	MK280073-381	CSRP1
SLC38A5	SEMA3C	MK280073-382	IKBKG
IGF1	TNFSF11	MK280073-383	THY1
GSTK1	AKAP1	MK280073-385	WBP11
EID1	CCT7	MK280073-386	FCGR3A
FBLIM1	CERS4	MK280073-387	SGK2
RNASEH2B	CYFIP1	MK280073-388	CHDH
SLC15A5	FANCA	MK280073-390	RPL17
CYP21A2	GZMB	MK280073-391	TMEM225
E2F1	HMBS	MK280073-395	ZWINT
USP18	IRF8	MK280073-398	SLC31A2
HNF1A	LPIN2	MK280073-399	LPAL2
RICTOR	MAPK13	MK280073-402	GAST
CXCR3	RIN3	MK280073-403	POU2F2
GPR37	RSF1	MK280073-404	CREB3L4
PARP9	TGIF2	MK280073-405	NLRX1
PPP1R9B	UGP2	MK280073-406	SLC38A6
FOS	GPD2	MK280073-407	CCR4
DUSP3	VCP	MK280073-409	BLNK
RPS15A	ZEB1	MK280073-410	PPY
MPC2	LAT2	MK280073-411	MC4R
AGAP2	PZP	MK280073-412	EXT1
SLC12A2	RASGRP2	MK280073-413	SMAD2
ALDH18A1	SAR1B	MK280073-415	CRABP2
ZACN	SELPLG	MK280073-416	FOXC2
SULT1E1	TNNI2	MK280073-417	GDNF
CX3CL1	TRIM63	MK280073-418	CES3
HSPA1A	IDH1	MK280073-419	TSKS
MARK1	DLK1	MK280073-420	RBM45
VIL1	PCTP	MK280073-427	OSGIN1
ONECUT2	PRKAR2B	MK280073-428	SEC24B
NUS1	RPS27	MK280073-430	WNT2
TAC4	SLC25A5	MK280073-431	KRT20
TNFSF14	TOMM20	MK280073-432	SFI1
NR3C2	COX19	MK280073-433	EVI2B
FGFR2	SLC7A4	MK280073-435	CPNE6
GSTP1	TPX2	MK280073-436	SP2
GRN	MAP4K4	MK280073-437	SMPD3
RPS24	TYW3	MK280073-438	HLA-G
TPTE	ADAMTS12	MK280073-439	PMAIP1
TOR2A	DMPK	MK280073-440	SLC25A20
BCCIP	FUCA2	MK280073-441	TRPC6
INSM2	HR	MK280073-442	GLDC
ZBTB7C	LY86	MK280073-443	SOCS1
SLC3A2	NIFK	MK280073-444	SAA1
STC2	SLC2A9	MK280073-446	NLRP4
GJB1	SLC30A10	MK280073-447	GRM7
P2RX7	KLF10	MK280073-448	GLI2
KLHL2	UPP1	MK280073-449	SCO2
PRDX5	ANG	MK280073-450	MAP1LC3A
EIF2AK2	APLP2	MK280073-451	GDE1
KLK15	BBOX1	MK280073-452	SLC10A5
STT3B	GSTZ1	MK280073-454	MAPK8IP3
MIR198	LGMN	MK280073-457	SELM
NPAS2	PAICS	MK280073-458	ETFB
KL	PTMS	MK280073-459	SEMA4A
TYR	NOX1	MK280073-462	UGT1A
TMPRSS6	PPP3CA	MK280073-463	REN
MMP2	NFKB2	MK280073-469	CPT1C
PROC	BSG	MK280073-471	LRAT
MUC16	PAWR	MK280073-472	AKAP11
CALM1	SFRP2	MK280073-474	GLB1
SULT1C2	PDSS1	MK280073-477	HCRT
PPAP2B	ADGRF1	MK280073-478	MMP10
PLOD3	KRAS	MK280073-479	TMEM26
SLC25A14	AFAP1	MK280073-480	RALBP1
KLHL3	ASGR1	MK280073-481	PDE4A
LPCAT2	CMPK2	MK280073-482	GINS2
ELOVL3	CPEB2	MK280073-483	PPIP5K1
ACE2	ELL2	MK280073-484	SLC19A2
TET1	GAS7	MK280073-485	SENP1
SLC22A1	ITGAX	MK280073-488	TXNDC15
KLRC1	RASA3	MK280073-491	NOSIP
CALM2	SLC12A4	MK280073-492	NANOG
SEMA4C	SOAT1	MK280073-494	GPX7
RPLP0	TECR	MK280073-497	TBK1
RPS27A	SESN2	MK280073-498	PHACTR3
CALM3	STC1	MK280073-502	BTG1
PLTP	AQP1	MK280073-503	PCYT1A
FOSL1	THRB	MK280073-504	LGALS1
NM	GPR83	MK280073-505	SGPL1
IL10RB	MISP	MK280073-506	GSTA4
AADAC	WDR86	MK280073-507	FGG
ALDOC	CDCA2	MK280073-508	FAM72B
SLC44A5	HSD17B10	MK280073-509	IDH2
CANX	LTB	MK280073-511	TNNI3
CDKAL1	ARPP19	MK280073-514	PPP2R1B
BRCA2	DBF4	MK280073-517	RHOA
CTCFL	FBXO30	MK280073-518	MPC1
EEF1B2	MAP4	MK280073-526	ELOVL7
RASGRF2	MFAP4	MK280073-528	EMP1
TM7SF2	PLCB1	MK280073-529	IL13RA2
USP11	PYGL	MK280073-534	KLRK1
SWAP70	GALNT10	MK280073-535	KIF20B
TSPAN4	ITIH5	MK280073-536	SOX3
IL27RA	PIGR	MK280073-537	NEU3
EIF2S3	PIK3IP1	MK280073-541	DES
TG	PDLIM1	MK280073-542	RSPO1
IGHD1-7	SLC16A6	MK280073-545	MIR548F3
ATP5G1	ASPM	MK280073-546	PCK1
FMO2	PTGER4	MK280073-547	SLCO1A2
NAT8B	RND3	MK280073-548	SLC12A9
DOHH	HNRNPUL2	MK280073-549	TRERF1
ATP8B5P	IL22RA1	MK280073-550	HYDIN
AVP	MAFA	MK280073-552	ING2
PPARD	PCSK1N	MK280073-553	TRPM4
OGT	IVNS1ABP	MK280073-555	NMUR1
LOX	KIF18A	MK280073-560	KDR
PCOLCE	KPNB1	MK280073-562	IKBIP
SLC27A6	SMPD1	MK280073-563	DLG2
LOXL3	STK17B	MK280073-565	SESN3
S100A4	SELENBP1	MK280073-566	RFC2
CFI	ARF1	MK280073-567	SLC22A17
NFIL3	AZGP1	MK280073-568	ARHGAP9
PGAP3	QPCT	MK280073-569	S100A4
NOTCH4	RPL28	MK280073-570	GPR27
CPEB4	ANKRD44	MK280073-572	SUV39H1
ROMO1	GDPD5	MK280073-573	GZMA
ACP1	IGSF9	MK280073-575	ACKR1
IFNA1	MAS1	MK280073-577	IL2
GSTM1	NOVA1	MK280073-579	PLA2G15
IL16	DPP4	MK280073-580	CDH1
FN1	CLDN11	MK280073-581	IFIT1
MIR15B	MARCKSL1	MK280073-582	IRF5
PTPN3	CYP2C38	MK280073-583	NCR1
RDH10	CYP4F14	MK280073-584	PARP10
IPMK	HSPA4	MK280073-588	EIF2A
FOXO6	RORA	MK280073-589	SLC9A1
LPAR2	GBE1	MK280073-591	TPO
COL4A1	LAMB1	MK280073-594	SMOC1
CRY2	PCLAF	MK280073-595	MIR100
TYROBP	PON2	MK280073-598	KCNU1
PMCH	NELL2	MK280073-129	CYP2W1
RGS14	PGC	MK280073-130	CHIA
STEAP3	WAS	MK280073-166	ERP44
MKL2	RASD1	MK280073-167	SLC46A1
FNDC3B	RRM1	MK280073-223	MAP1B
TARP	SC5D	MK280073-254	STAT2
PSMB8	SLC29A1	MK280073-256	CDK5
FLCN	SMAD7	MK280073-263	CXCL5
TMEM173	AHSG	MK280073-327	FSTL3
DPT	BMPR2	MK280073-392	NPY2R
CPT1C	CCDC80	MK280073-393	SLC5A1
IL23A	HIGD1A	MK280073-394	CCL25
SLC5A1	MYBBP1A	MK280073-400	ATP6V1D
CREB1	PKP2	MK280073-401	SLC25A48
WNT3A	RASGRP1	MK280073-408	G6PC3
PC	YWHAH	MK280073-421	CYP24A1
SLC31A1	ATP7A	MK280073-422	SRF
TRHDE	BAMBI	MK280073-423	DNAJC13
PARP14	GSTM4	MK280073-424	CYP2R1
SMARCA4	RETSAT	MK280073-425	DHRS2
DMPK	PITX2	MK280073-426	AACS
SLC2A9	SCCPDH	MK280073-429	CXCL3
TOMM40	RAN	MK280073-489	FFAR3
CALCR	SULT1E1	MK280073-520	BBS12
TIMP3	ADGRL2	MK280073-539	DUSP4
POLR2E	COX6C	MK280073-576	RPS28
LPIN2	GALM	MK280073-587	GCLM
RAB32	NMT2	DCLK1	COX8A
BAZ1A	RAB8B	RPS17	SPX
MTHFD1L	SKAP2	RPS18	ACADL
LINC00914	SYVN1	AHNAK	ASAH1
SORT1	UBA5	RCOR1	GIPR
VDR	GSTK1	TRPV6	AHI1
BCL2L2	NFIX	RFT1	DLEC1
TNFRSF13C	NOCT	CCT2	ACO2
FOLR2	SDC2	PRKAG1	ACAD11
PTGFRN	F13A1	CTBP2	KLKB1
SART1	NME2	WWTR1	HDAC3
TCL1B	RRAGD	CASP7	CLCA1
SLC16A7	SLC5A3	HMMR	KCNK10
VAMAS6	MTHFR	MAP2K4	MANF
NCAM1	USP8	EEA1	IL17D
ADRA2B	NANOG	MIR493	NDUFB8
ITGA8	SHMT1	TSHB	MUC2
SEC23A	SMPD3	RPL7	UCN2
CX3CR1	DGKH	CXCL16	DEFA1B
DGKA	RHOA	LOC654780	TANK
PSMA3	TSPAN3	TCP1	JAK2
FAM58A	WDFY1	RPL10	CASP1
NSMCE2	AS3MT	MK280073-621	LAMTOR5
S1PR1	EEF1A2	MK280073-623	EIF5A
CCNA2	GLI3	MK280073-618	NCF1
KRT20	GPM6B	MK280073-655	MAP3K6
PRMT1	MPDZ	MK280073-659	ARSA
DUOX1	N4BP2L1	MK280073-688	SLC30A2
ADAM17	NPC2	MK280073-689	EIF3H
FABP9	ORC6	MK280073-606	PSRC1
NLRC3	PMVK	MK280073-615	DUSP10
TRIM59	SDS	MK280073-624	ALDH5A1
ORM1	BRAF	MK280073-625	STMN1
EFEMP1	CLPS	MK280073-629	CR1
GNAI3	IGFBP7	MK280073-654	FPR1
KIF22	MYH9	MK280073-656	ATL1
KCNIP4	NFAT5	MK280073-670	CTNNA1
SELM	NRIP1	MK280073-674	LRP1
BRCA1	SHH	MK280073-676	ITGBL1
GHSR	CD9	MK280073-678	RASGEF1B
AP2M1	PXN	MK280073-683	NEO1
BMP6	RARRES1	MK280073-686	STAT5B
LIPG	RHEB	MK280073-691	SSB
TIPARP	B4GALT5	MK280073-599	MFN1
QSOX1	GM2A	MK280073-600	PRDM10
SPINK1	GMFB	MK280073-601	SLC16A4
PER1	MAGI1	MK280073-602	MAP3K12
LCP1	OASL	MK280073-603	SYNE1
HOXD9	PCYT2	MK280073-604	STAU1
ALDH6A1	RNASEH2A	MK280073-605	TNIP1
PFKFB2	SCARA5	MK280073-607	RUNX2
EDF1	SH3BGRL	MK280073-608	ENO3
CRADD	SMOC2	MK280073-610	TP53TG1
CKLF	SPARCL1	MK280073-611	ARG2
GLI1	ADAM15	MK280073-612	SLC6A12
SYP	CBX6	MK280073-613	RASA1
PISD	GALNT7	MK280073-614	PIK3R1
CLU	RPL29	MK280073-616	ZNF135
MIR96	CBR1	MK280073-617	BLZF1
RPL18	CEP78	MK280073-619	MARCO
CAB39	CHST8	MK280073-620	CD200R1
ADAMTS10	RABGEF1	MK280073-622	RPL31
UGT2B4	CTSH	MK280073-626	SCN10A
EGF	USP18	MK280073-627	IRF9
SIRT7	ALDH3A1	MK280073-628	BHLHE23
CBR3	S100A11	MK280073-630	CSNK2A1
RPL14	ISY1	MK280073-631	RPL14
ZWINT	LTB4R2	MK280073-632	EHHADH
ANXA10	CACNA2D1	MK280073-633	FKBP2
ERP44	KIT	MK280073-634	TYMP
TAS2R14	NEDD4	MK280073-635	NR1D1
KLF13	NPAS2	MK280073-636	SAV1
TRPC5	STEAP4	MK280073-637	CHPT1
CA2	FBN1	MK280073-638	UGCG
TRIM28	CTTN	MK280073-639	IL12RB1
SARM1	NHERF1	MK280073-640	ARV1
PCGF2	PTGDS	MK280073-641	NMB
TXNDC5	RHOU	MK280073-642	GSTA1
BEX2	EGR2	MK280073-643	RENBP
SRI	ACTR2	MK280073-644	SLC15A5
DDT	ANKHD1	MK280073-645	DDOST
DDX19B	ATAD3A	MK280073-646	KCNT1
BEX1	CHST3	MK280073-647	PSMA1
FMN1	MPP7	MK280073-648	BCO2
ST6GAL1	ADD3	MK280073-649	CREB3L3
SLC23A1	CYP2C11	MK280073-650	PTGDR
ABCC4	PNRC1	MK280073-651	PAFAH1B1
TRAF3	UQCRC1	MK280073-652	MGAT1
PARK7	UQCRC2	MK280073-653	CHEK1
ADCY6	ACOT8	MK280073-657	DHDDS
FMO4	ANLN	MK280073-658	CTSW
NDUFV1	ATF6B	MK280073-660	SYN1
PLXNA2	CD40	MK280073-661	SND1
RPL36A	MAP3K13	MK280073-662	CS
DUOXA2	NAPA	MK280073-663	SLC7A14
ROCK1	PDXDC1	MK280073-664	LPXN
GADD45A	SEMA3D	MK280073-665	ALDH1A2
RUNX2	HPRT1	MK280073-666	PLAGL1
MAP4K3	CSTA	MK280073-667	NR5A1
SCARF1	LYZ2	MK280073-668	FAAH
CMIP	MAPRE1	MK280073-669	TM7SF2
PIK3AP1	PAQR9	MK280073-671	ANKRD42
CSF3	PPBP	MK280073-672	NDUFS2
TNFRSF1B	RPS27A	MK280073-673	ANXA6
ITIH4	SULT2B1	MK280073-675	COL6A2
GLS	TGM2	MK280073-677	TMEM132C
SEC24B	FBLN5	MK280073-679	STOM
GLMN	ITGB6	MK280073-680	ELN
SELK	PRODH	MK280073-681	MPI
RRAGC	SH3KBP1	MK280073-682	RRAGA
MPEG1	TRPM1	MK280073-684	EDNRB
GJA1	CDK2AP2	MK280073-685	CAP1
PPP1R12A	LPCAT2	MK280073-687	PDC
DAP	NAPEPLD	MK280073-690	TMED2
SOX4	ADAMTS4	MK280073-692	OMA1
NR2F6	CAR2	MK280073-693	CPQ
UBA7	MATN2	MK280073-694	SOAT1
UQCRC1	NTN1	MK280073-695	TAS2R14
CCL4L1	PCSK6	MK280073-696	DGKK
DDOST	PDGFRL	MK280073-697	PRPF40A
BBOX1	QKI	MK280073-698	DTD1
NIN	SEC31A	MK280073-699	DDX19A
CASP9	SUOX	MK280073-700	PHRF1
CREB3	SUV39H1	MK280073-701	IVNS1ABP
MPV17	SERPING1	MK280073-702	PECAM1
KLK4	GSTT3	MK280073-703	DNAJA2
FBP2	PSMA2	MK280073-704	ITGA2B
SMOC1	RPL10A	MK280073-705	SERPINE2
SLC23A2	SPON1	MK280073-706	TCN1
PNPLA6	VAT1	MK280073-707	MCOLN1
IL19	WIPI1	MK280073-708	SPNS2
IFITM1	CLCA2	MK280073-709	TAF1
CA3	GIPC1	MK280073-710	GRIK5
REG3A	MARVELD3	MK280073-711	USP21
MDM2	NMD3	MK280073-712	SLC6A19
TBCA	SSBP4	MK280073-713	LATS1
TMBIM6	ARHGEF19	MK280073-714	SPTB
AKR1B1	ATP6V0E2	MK280073-715	PGAP3
MTDH	SLC2A8	MK280073-716	TSG101
NOXO1	UPF1	MK280073-717	PIGN
SNAP23	WDR3	MK280073-718	PLEC
MIR100	CCK	MK280073-719	CYP11B1
CXXC5	CDCA3	MK280073-720	NFATC2
LEAP2	EBP	MK280073-721	FGD5
CDK1	EFEMP1	MK280073-722	GFAP
ASGR1	IFITM1	CD5L	SLC29A2
CD19	LIG1	MYO1B	SLC38A1
IFNAR2	PHLDA2	RACK1	ACSL6
ACSS2	SPC25	SLC25A11	NDUFA9
NDUFS7	ZBTB16	HSP90AB1	PITX3
IL13	IL13	EXO1	PNO1
[truncated: 36,096 more rows]
